# Supplementary material for: The Rpv3-3 Haplotype and Stilbenoid Induction Mediate Downy Mildew Resistance in a Grapevine Interspecific Population
Source: Front Plant Sci. 2019 Mar 6;10:234. doi: 10.3389/fpls.2019.00234 (PMC6414455; doi:10.3389/fpls.2019.00234)
Supplement: Supplementary file 7 [file Table_1.XLSX]

## Sheet: Table_S1
Table S1. List and abbreviations of the studied DM resistance-associated (A) and polyphenol-related (B) parameters.
	N.	Class	Parameter	Abbreviation
A.	1	-	Severity	S
	2		Incidence	I
	3		OIV 452(-1)	OIV 452(-1)
B.	1	Benzoic acids	gallic acid	galac
	2	Benzoic acids	2,6-diOH-benzoic acid	26oh-benac
	3	Coumarins	fraxin	fraxin
	4	Hydrossicinnamic acids	caftaric acid	cafac
	5	Hydrossicinnamic acids	fertaric acid	ferac
	6	Hydrossicinnamic acids	t-coutaric acid	t-couac
	7	Hydrossicinnamic acids	caffeic acid+catechin condensation	cafaccat
	8	Di-hydro-chalcones	phlorizin	phlor
	9	Flavons	luteolin-7-O-Glc	lut7o-gl
	10	Flavanones	naringenin	narin
	11	Flavanones	naringenin-7-glucoside	narin7-gl
	12	Flavan-3-ol monomers	catechin	cat
	13	Flavan-3-ol monomers	epicatechin	epicat
	14	Flavan-3-ol monomers	epigallocatechin	epigalcat
	15	Flavan-3-ol monomers	gallocatechin	galcat
	16	Flavan-3-ol monomers	epigallocatechin gallate	epigalcatgal
	17	Flavan-3-ol monomers	epicatechin gallate	epicatgal
	18	Flavan-3-ol dimers	procyanidin B1	procyanb1
	19	Flavan-3-ol dimers	procyanidin B2 + B4 (as B2)	procyanb2
	20	Flavan-3-ol dimers	procyanidin B3	procyanb3
	21	Flavonols	quercetin-3-Glc	que3-gl
	22	Flavonols	rutin	rutin
	23	Flavonols	quercetin-3-glucuronide	que3-gluc
	24	Flavonols	kaempferol-3-glucuronide	kae3-gluc
	25	Monomeric stilbenoids	trans-resveratrol	t-resv
	26	Monomeric stilbenoids	cis-resveratrol	c-resv
	27	Monomeric stilbenoids	piceatannol	picea
	28	Monomeric stilbenoids	pterostilbene	ptero
	29	Monomeric stilbenoids	trans-piceide	t-pice
	30	Monomeric stilbenoids	cis-piceide	c-pice
	31	Monomeric stilbenoids	astringin	astrin
	32	Monomeric stilbenoids	isorhapontin	isorh
	33	Dimeric stilbenoids	cis-ε-viniferin	ce-vin
	34	Dimeric stilbenoids	trans-ε-viniferin	te-vin
	35	Dimeric stilbenoids	cis + trans-ω-viniferin	cto-vin
	36	Dimeric stilbenoids	pallidol	palli
	37	Dimeric stilbenoids	ampelopsin D+quadrangularin A	ampd+qua
	38	Trimeric stilbenoids	ε-viniferin	a-vin
	39	Trimeric stilbenoids	E-cis-miyabenol	ec-miy
	40	Trimeric stilbenoids	Z-miyabenol C	z-miyc
	41	Tetrameric stilbenoids	isohopeaphenol	isoho
	42	Tetrameric stilbenoids	ampelopsin H + vaticanol C-like isomer	amph+vac
	43	Derived	Sum of Benzoic acids	S_benac
	44	Derived	Sum of Idrossi-cinnamic acids	S_hydcin
	45	Derived	Sum of Flavanones	S_flavanon
	46	Derived	Sum of Flavan-3-ols (monomers)	S_flav3ol
	47	Derived	Sum of Flavan-3-ols gallate (monomers)	S_flav3olgal
	48	Derived	Sum of Proanthocyanidins (dimers)	S_pac
	49	Derived	Sum of All Flavan-3-ols (monomers)	S_allflav3ol
	50	Derived	Sum of All Flavan-3-ols and Proanthocyanidins	S_allflav3ol-pac
	51	Derived	proanthocyanidins (dimers)/All Flavan-3-ols (monomers)	R_pac-allflav3ol
	52	Derived	procyanidin B3/catechin	R_procyanb3-cat
	53	Derived	Sum of Flavonols	S_flavonol
	54	Derived	Sum of Monomeric Stilbenes	S_monstil
	55	Derived	Sum of Dimeric Stilbenoids	S_dimstil
	56	Derived	Sum of Trimeric Stilbenoids	S_trimstil
	57	Derived	Sum of Tetrameric Stilbenoids	S_tetrstil
	58	Derived	Sum of Polimeric Stilbenoids	S_polstil
	59	Derived	Sum of All Stilbenes and Stilbenoids	S_allstil
	60	Derived	Dimeric/Monomeric Stilbenoids	R_dim-monstil
	61	Derived	Trimeric/Monomeric Stilbenoids	R_trim-monstil
	62	Derived	Tetrameric/Monomeric Stilbenoids	R_tetr-monstil
	63	Derived	Polimeric/Monomeric Stilbenoids	R_pol-monstil
	64	Derived	Sum of All Polyphenols	S_allpolphen

## Sheet: Table S2
Table S2. List of the 192 studied SSR markers.
Marker name	Chromosome	Start (bp)	Primer Forward	Primer Reverse	PN40024 Amplicon size (bp)	References
VMC4F8	1	632258	CATTTCATAGGGTTTTCACAGC	CTGCCAGTATACTGATTCCTCTC	116	Agrogene, France
VMC4F9-2	1	3064083	AACTTAAGACCATGCCACAGC	ACAGTTCTGGCCAACTGATTC	284	Agrogene, France
VVC19	1	4982404	TCAGAATCAGTCTCTTTAATCCTTT	GCGGCTGTTTAAGGCTTT	379	Decroocq et al. 2003
VVIB94	1	6834767	AGAAATCACATGAGAAAGCTGT	ATTCACTTCTCCAAACGCTTTT	294	Merdinoglu et al. 2005
VVIP60	1	8803413	GGGGAATAACTAAATTGAGGAT	GTATGAATGCGGATAGTTTGTG	315	Merdinoglu et al. 2005
VVIN61	1	10176673	ATAATAGATGACGCCAAAGCAA	ATGAGCTACCTTCAAAATGACA	358	Merdinoglu et al. 2005
VVIM25	1	12224157	TGTTTTAACAGAAGCCTACACG	GAGAGTGATGTGGGATTTGTTA	166	Merdinoglu et al. 2005
VMC8E8	1	17957148	CCAAAAAGAGCCAAGAGGGAAA	GGGAGGAGATGGGCAAAAAGTA	125	Agrogene, France
VMC9F2	1	19785036	AAACATGATCTGATGCAGGTGA	CAACCTGTTGATGAAAGGGAAA	209	Agrogene, France
VMC9D3	1	22844000	GATTTGAAAGTCGAAAGCCAGG	TGCAAAGACTGTGAGATGAGGG	205	Agrogene, France
UDV076	2	2136446	GGTTATTTGCCCGTGATCTG	TGCATCAAGAAAGCACAACA	160	Di Gaspero et al. 2005
VVIB01	2	2349171	TGACCCTCGACCTTAAAATCTT	TGGTGAGTGCAATGATAGTAGA	289	Merdinoglu et al. 2005
VMC6F1	2	5062280	AAGGAGGAGTTGAGATGTAGTA	GAGTAAGAGAGAAGCAAGAAAA	140	Crespan 2004
VVIO55	2	5523290	CCGTATTGGACACAAATTAACC	GATCAAATGCATATGCTAACCG	141	Merdinoglu et al. 2005
VMC2C10-1	2	6863275	CCATGTTTCTATAGTTCTTCGGC	GATGTCCATATATTGGGTCCTG	171	Agrogene, France
VMC6B11	2	8128449	TGATTATGGCAATAATCACACC	TTGCTTACCCATCAAAAAGAAA	101	Arroyo-Garcia and Martinez-Zapater 2004
VVNTM1	2	14149213	CCACGCCACTATTGCTAAAC	TGCACCGTATCAAGATCATGTC	169	Fournier-Level et al. 2009
VVIU20	2	16538965	ACAACCTTAATGCTTCTACCAA	TCACCATGGAGATTTTCTGTAG	363	Merdinoglu et al. 2005
VMC7G3	2	18270887	TTACTAGTGCTGTCCTGCTCCA	TGCTTCCTCTCTTTCAACTTTCA	115	Pellerone et al. 2001
UDV061	3	1985912	GCTCCCAAAACAGACAACTT	TTCTAATAGTTTCTTTGTGTACTGC	202	Di Gaspero et al. 2005
VMC8F10	3	3324131	TATGAAAGATGAATGGCTGCTC	AAGGGTGCTTGAAGGTTTATGT	209	Riaz et al. 2002
UDV021	3	4152810	TTGGATGTCCAACACACACA	TGCGAGCACAAGAAACTAGC	276	Di Gaspero et al. 2005
VMC1A5	3	5954608	GGCTACAACAACTCTATTACCT	AATATTCTCATTTTTTCCCTC	194	Agrogene, France
UDV022	3	7546783	CCCTAGTCCAAAGAGATCATGT	CGGAGATTTCATAGATACATACACACA	202	Di Gaspero et al. 2005
VMC3F3	3	7698377	GAAGAAGTTGGCATGAGGCA	ACCCATGTGTCTCACCCC	131	Agrogene, France
VVMD36	3	7904161	TAAAATAATAATAGGGGGACACGGG	GCAACTGTAAAGGTAAGACACAGTCC	251	Bowers et al. 1996
VMC1G7	3	8547609	GGGTCCACATAGGTAGGAGATT	AGCCCATAAAGGCCTTAAAAAC	260	Agrogene, France
VVMD28	3	11617504	AACAATTCAATGAAAAGAGAGAGAGAGA	TCATCAATTTCGTATCTCTATTTGCTG	236	Bowers et al. 1999
VMCNG1F1-1	4	706208	GAGTACTGTACTTCTTCAGCCA	GACTATATAAACCCTCTCCCAA	147	Agrogene, France
VMC4D4	4	3753977	GTCTTGTAATGGAACCAACTGC	AGATTGACCTGGACCTGAAACT	160	Di Gaspero et al. 2000
VMCNG2E1	4	5232859	TTTGTGCTTCACTGTTCGTTCG	TATGGAGGGAGACCGTTGTTTC	108	Agrogene, France
SC80107070	4	9096357	GGAGCAACTAAAGCAGGACATT	ATAAGCCAGCAGAACAGTGAAG	240	Genoscope, France
VrZAG21	4	13648595	TCATTCACTCACTGCATTCATCGGC	GGGGCTACTCCAAAGTCAGTTCTTG	205	Sefc et al. 1999
VMC2B5	4	13650303	GACGACGGGGTAAAATATCAAAGA	GTTTGAGCATGGAAATGGGACT	195	Agrogene, France
VVIP25-2	4	15227841	AAGAAAAGAAAAAAGGTGGGGG	CCAGAGTCTCTTGTCATTCATC	359	Merdinoglu et al. 2005
VMC2E10	4	17456655	AGAGGATGATCAGCTGGAGA	TGAAGCCAACTCCGGTGC	64	Agrogene, France
VVIT30	4	18650354	AAACCCTTTTTGTGCGATTGTG	ATCCTCTAGACATTCATGACTC	103	Merdinoglu et al. 2005
VrZAG83	4	20260304	GGCGGAGGCGGTAGATGAGAGGGCG	ACGCAACGGCTAGTAAATACAACGG	366	Sefc et al. 1999
VMC6G10	4	23105311	CATCATTCATCCAAATTATGTAG	TTTAGTAGGTTAGGGATACCAGT	177	Arroyo-Garcia and Martinez-Zapater 2004
VChr5c	5	4080603	CCCATCAGTTTGCCTATGAA	TTTGATCTTGTTATTGTGCTGTTAC	126	Cipriani et al. 2008
VVMD27	5	4472022	GTACCAGATCTGAATACATCCGTAAGT	ACGGGTATAGAGCAAACGGTGT	179	Bowers et al. 1996 (in This et al. 2004)
UDV060	5	4629573	CCTGCCACACCACAATACAA	TGGGGTAAAACTGGGTGTTT	170	Di Gaspero et al. 2005
VVII52	5	4629620	AGATTTAGAGACGAAAAAGGGT	CTTGATCTTTAGTTGCAGTCTG	97	Merdinoglu et al. 2005
VrZAG79	5	5692448	AGATTGTGGAGGAGGGAACAAACCG	TGCCCCCATTTTCAAACTCCCTTCC	345	Sefc et al. 1999 (in This et al. 2004)
UDV041	5	6510484	AAGATCCCTCCACCCAAAAA	TGGGATCTCTTTTCCACATCA	185	Di Gaspero et al. 2005
UDV053	5	8541016	GTTGGTGGCTTTCTTTTTGC	GGGAGAAAAAGGCATGGATA	297	Di Gaspero et al. 2005
VVIN33	5	11299447	TGCCAAAGCAAGTATCAACATG	ATTTTGATCCCACCTAACTCTG	276	Merdinoglu et al. 2005
VChr5a	5	14027187	ACTTGGCGAGTATTTGTTCTAAA	CCGCTTTGTGAAGGTATCCA	197	Cipriani et al. 2008
VMC9B5	5	19752558	ATGCCCGAGAAGAGTCGAGAA	CTGCCGTTTGGGTAAGATGCT	245	Agrogene, France
VMC4C6	5	24864769	CTCCATCCCTATCTCATCAG	CTCTAACACCCAATCTCACA	162	Di Gaspero et al. 2000
UDV085	6	4906382	CTCCCCAGTAACCATGGAAG	CACTGGATGAGATGGCAGAA	127	Di Gaspero et al. 2005
VMC2G2	6	5819478	ACCCAGCTCCTTAGCTCCTCA	GGAAGCAAAGCAGACCACAAC	122	Agrogene, France
VMC2F10	6	7615634	AGATTCTTCTGATGGTGTTGGG	ATCAGAGCTCCTCTTTCCTTCC	116	Agrogene, France
VMC4H5	6	13617648	GATTTGTGACACTTGTGTAGCG	CAAGTGGAAAGCAATCTAGGAA	171	Agrogene, France
VVIP28	6	16922556	GCTGCCATTGACAAGTTTTTGA	TGATGAATTGAAGAGCGACTGT	259	Merdinoglu et al. 2005
VMCNG4B9	6	18403250	CTGGGGAGCATATACACATACCAG	CTCTCTCTTCCCGATAGCCACC	177	Welter et al. 2007
VVIM43	6	19003918	GGTGTTGTTTTCTTGTGTTTGT	AGGATACATGCTGAAGAATATG	77	Merdinoglu et al. 2005
VVMD7	7	1178552	AGAGTTGCGGAGAACAGGAT	CGAACCTTCACACGCTTGAT	244	Bowers et al. 1996 (in This et al. 2004)
VrZAG62	7	1766878	CCATGTCTCTCCTCAGCTTCTCAGC	GGTGAAATGGGCACCGAACACACGC	234	Sefc et al. 1999 (in This et al. 2004)
VVIB22	7	3139481	CCCTCCAATCTACATCCATGAA	CAGTGTGTTTCTTGATGGTCCA	294	Merdinoglu et al. 2005
VMC5H5	7	4496546	TACTTGCCCAATGGGTAATGAC	ATGGCCTCCCTACAAAAGAAAC	165	Agrogene, France
VVIS58	7	4953426	GATTTTCAATTTTGGTCTGGGC	ATCATTCTACTACTTCTTCCGG	302	Merdinoglu et al. 2005
VMC1A2	7	8230151	TAAAATGTAGGGCGGCCACC	AACATAAATGGCCACCAGGG	107	Agrogene, France
SC80114030	7	9430216	ATAGGAAAGCCAATCAAGAAAA	AACCAACAAAACAAAACCTCGT	239	Genoscope, France
SC80130026	7	13355952	TCCAACTCCAACTCACTACTCTAC	TTCACAGACCACCTTTTCCA	370	Genoscope, France
VChr7a	7	16019880	TCCGTGTCACAAAGAACATGA	ATTAGGGCACTGCCTCTTCC	111	Cipriani et al. 2008
VVIQ67	7	16570158	TTGCTTTCAAACTATCTCTGGT	ATATGGGAATCAAGTTCAGAGT	257	Merdinoglu et al. 2005
VVIN56	7	19408271	GCCAAGTAGCCAAATTATAGAA	TTTATGCTCCGTGGTTTGAAAT	174	Merdinoglu et al. 2005
VMC1F10	8	292910	CATACAAGGAATTTACCCCCA	ACCTCTTGTGCTGTCTAACCA	207	Agrogene, France
VMC6G8	8	1863714	GAGTGTCAGTCTCAAAATAAGGA	CCCCTCATCTCTTCTCTATCTAA	347	Arroyo-Garcia and Martinez-Zapater 2004
UDV075	8	2400696	TCACCTGTAGACCCAACAACC	GCCTCAGACCAAAGGAATGA	146	Di Gaspero et al. 2005
UDV125	8	3407324	GGCACTCCTAGATGATTTGTCC	TTCAGCTATGCACCGAGGTA	113	Di Gaspero et al. 2005
VVIP04	8	5145874	CTACTATACCTAGTCATGTCAC	GTAGAGAAATGGAAAAATGGGG	362	Merdinoglu et al. 2005
VVS4	8	9992297	CCATCAGTGATAAAACCTAATGCC	CCCACCTTGCCCTTAGATGTTA	171	Thomas and Scott 1993, Thomas et al. 1994
VMC5G6-1	8	11073743	TTCTAAGACAGAATTGCTTGGC	TTATCTGTAGCTTTCACACCCC	116	Riaz et al. 2002
VMC5H2	8	15407796	ACTCATTCCAACACGGAAAGG	CATTGCACCACTGCTTTTAGACT	205	Agrogene, France
VMC3F8	8	17324494	GCAATATGGACACTAGGATCAAA	AGAAATCAGCATATCCAACAACA	256	Agrogene, France
VVIB66	8	18270246	CCACTAGTGGTCAGAAAAGAAG	TTGTATTGTGTGCCTCTTCTCA	101	Merdinoglu et al. 2005
VMC2H10	8	20816914	TTCACTTTCCTCAGTTTCTCGG	TGCCACCTACACTGTGAGATTC	107	Agrogene, France
VMC1C10	9	563536	CACAGCTGTTCCAAGTCCCA	ACAAGCCTTCCGCCACTCTC	181	Agrogene, France
VVIU37	9	3971422	TTTTCAGACTTCGATGACTCAG	GAAGATGAGTTTGATGGAGAAG	228	Merdinoglu et al. 2005
UDV132	9	4044565	TTGCTGCTAATGGTTGTTGTG	AGCACTCGTCTCGAATCCAT	169	Di Gaspero et al. 2005
VMC5C1	9	9396293	TTCCCTTATGGGTTAGGTTTC	AGATCTTCCACCCAATGACTT	150	Agrogene, France
VChr9a	9	15353340	GCGACAGCATCACTTCAATC	GAATTGCCAAGGACAAGGAG	113	Cipriani et al. 2008
VMC2D9	9	18966688	TGAATTCCGAATTGGGTCT	TCAACCCTCGTCTTTAGTC	73	Agrogene, France
VMC3H5	9	21222733	CATGTAGGTGTAGCTTACATTTC	GACACAAGACTCTATTCCTTCAA	266	Agrogene, France
VVIP38	9	22508532	TTGTCCTTCCATTCTTCCAGTT	CTTTACACCTACCTTTCAGGAG	755	Merdinoglu et al. 2005
VMC2E11	9	22676139	CTCAGGAAGGCCAAGCAAATAA	TTTCGGCATTGATATTCAACCA	66	Agrogene, France
VVIH01	10	1181256	GGGCTTTGCTGCGATATTTATT	ACACAGAATACGCAACTTTGCA	242	Merdinoglu et al. 2005
UDV073	10	1292929	ACCATCCTGCAAAAAGAAAA	CCCTCTTCCCCCTCTTTCTA	265	Di Gaspero et al. 2005
VrZAG64	10	1339872	TATGAAAGAAACCCAACGCGGCACG	TGCAATGTGGTCAGCCTTTGATGGG	248	Sefc et al. 1999
VMC4F9-1	10	1495694	CCCATTTCTCCAGAAATCTCGT	ACAGGCTATACCACCATGTCCA	162	Agrogene, France
VrZAG25	10	2342139	CTCCACTTCACATCACATGGCATGC	CGGCCAACATTTACTCATCTCTCCC	204	Sefc et al. 1999
VVIN85	10	2481993	ACAATGGGTAAAATAAGGGGAG	TAGTCTTAAATGGAGTGGGAGA	353	Merdinoglu et al. 2005
UDV059	10	5457979	GAAGCATTTCAGTTGGTGTAGC	CCCATCAAGCATTTTGTGC	135	Di Gaspero et al. 2005
VMC8D3	10	5865633	TGGCAAGACACAATAAAACAG	ATAGAGTCCTGCAAATCCAAGA	161	Agrogene, France
VMC3E11-2	10	6634353	GGTTTAAAACCTTCTGGACACCC	TCTTTTGTTTGGCAACGACCTA	88	Agrogene, France
VVIP09	10	10163976	CCTAACTAGCAAAGACGTCTAT	TACACAGGTAGACATAGACATG	247	Merdinoglu et al. 2005
VVIV37	10	11032334	TTTTCTCCCTACTCTTAACTTC	GGTAGACCTTGAAATGAAGTAA	168	Merdinoglu et al. 2005
VVIM04	11	558439	AAAAATCTGATATCAACCGGCT	TATATTGATCACCACACTCGAT	82	Merdinoglu et al. 2005
VMC2A12	11	1542611	CTGAAGAGGAAGAAAAATGAAG	TTGGAACTATTTGATCAGAACA	121	Agrogene, France
VVMD25	11	2971693	TTCCGTTAAAGCAAAAGAAAAAGG	TTGGATTTGAAATTTATTGAGGGG	240	Bowers et al. 1999
VVS2	11	3909894	CAGCCCGTAAATGTATCCATC	AAATTCAAAATTCTAATTCAACTGG	136	Thomas and Scott 1993, Thomas et al. 1994 (in This et al. 2004)
VVIB19	11	5848898	TGGATGTTCCTAAACCTTAAGT	GCATAAGGGCATTTTGGTAAAT	443	Merdinoglu et al. 2005
UDV100	11	7611142	TTAATGGTTTGGGGACCTTG	CCCCCAAAATAGAGGCTAACTT	430	Di Gaspero et al. 2005
VMC6G1	11	8683244	TGCATAGTGCTGTAGGCCATTG	TCTGTCATTGCTGTCCCTTTCA	190	Crespan 2004
VVIV35	11	15655285	AATTAATGAAGTCTGCCTAGGC	ACGAGTGAAACTTCCTAGCAAT	134	Merdinoglu et al. 2005
VVIP36-2	11	19016130	AATATATACTTAGCCACCTCTG	GCCAGTTGTGAACTTGTAATTG	167	Merdinoglu et al. 2005
VMC8G6	12	2354142	TCAGTAATCACGAGCTTCCCG	TGGAGTGGGGATATGGAAATG	149	Agrogene, France
C004	12	4750968	AAACGCTTCCAAAAGAAAAC	CCGACCCCTAGAGAGTTATT	308	Doligez et al. 2006
VMC3B8	12	5353885	CCGCTTCTTCTTTTGGCTTGTA	CTCGTCGTCTTCTTGGGAACTC	150	Agrogene, France
VMC2H4	12	5447330	ACCAGGTGTGCCTATAAGAATC	TCTCTGGAACATCCAATCAAC	201	Agrogene, France
VChr12a	12	6174660	GCTTTAAATGTTAGATTAGGGCACTC	TCCATGTTGTTTGCTCTTTCC	135	Cipriani et al. 2008
VVIM11	12	8350835	AAAAGCCCATTAAGTGCCAATG	CCTATGAACTTATTGGGCTCTT	295	Merdinoglu et al. 2005
VMC1G3-2	12	9973908	GATAGTTACCATACTTAGTCGGA	ACTTAGCTTCAGAAGAAAATAGA	295	Agrogene, France
VChr12b	12	13152771	AAACACAAGGTTGCATTGGA	GGCTTTCTTGTGGACTTAAATGA	169	Cipriani et al. 2008
UDV058	12	17434734	GGGCTCTGTTGTGCACTGTA	TCATCCTCATTCTGCTGGTG	153	Di Gaspero et al. 2005
VMC8G9	12	20378485	AACATTATCAACAACATGGTTTTA	ATATTCATCCTTCCCATCACTA	171	Agrogene, France
VVIH54	13	3333487	CCGCACTTGTGTTGAATTTCAG	CAAACCGTTTTTACACCAGCAG	165	Merdinoglu et al. 2005
VChr13a	13	7509821	TGGCAGAGCAAATGAATCAA	TTGGATGGATTGGAATGACC	154	Cipriani et al. 2008
UDV129	13	7772899	AAGCTAAGGTCTTATGGCATCTG	TTTCTAGATGCTGACTTCTCAAGTG	151	Di Gaspero et al. 2005
VMC3D12	13	8083775	TGTCACTGTGGACATAGGGAG	ATCACCAAAGGGAAGCAAAAG	254	Agrogene, France
UDV124	13	11302225	GCATCTTCTTCTTCCCAACC	AGTGCATTTGTCAAAGTCGTG	214	Di Gaspero et al. 2005
VMC9H4-2	13	18412652	GCAGTTGATGCAAAACAACAGT	CACATCATTCATTGATGAGGCT	261	Agrogene, France
VVIP10	13	22299004	GAAACTGGGCTGTTATTGTTGA	TGCCTTGACATTGTTTTCATCC	294	Merdinoglu et al. 2005
VMC8E6	13	22501796	AAGGGGTTCATTTGATTGAGAG	CTTCATCCATCCTTACAGCTTAGA	253	Agrogene, France
VMCNG1E1	14	1413666	GTTACGCCATTGCTTGCATTTT	TTTCCCCTCTTGTAGGGCAGTT	107	Agrogene, France
VVIP05	14	3275203	CCAACATTCAAGAGAAGCTTCA	TTTCATTATCCACAAGTAGGGT	249	Merdinoglu et al. 2005
VMC9C1	14	4814211	TTTTCATTGAAAAGAAGGA	TGTGCTTTGTGCTAGATAA	260	Agrogene, France
VMC1E12	14	7136433	GTGTGACCTTATGCAACACCAA	GCTACCACATGCAGACAGGTTAGT	498	Agrogene, France
VVC34	14	13207677	AGGATGAAATGACATGGATG	ACCCATGTTGATGAGTTCAC	185	Decroocq et al. 2003
VVIP22	14	18364396	TTATCTGCTTAGGGAAAACGTA	AACACACCTTGAGAAAATAGCA	340	Merdinoglu et al. 2005
VMC2C3	14	20194293	TGCAATCCCATTATTATCTCTT	AATATTTGTAGAATGGTGCTTTT	195	Agrogene, France
VMC5B3	14	23345695	GAGATGCTTTTGCATCATCGTA	AATGTCATTTGTTGTGGGTTGG	186	Agrogene, France
VMC2A5	14	24080928	CCACATGGAAGTGGAAGAAAAT	TGTATGAGGTATGAGGTGGCAA	185	Agrogene, France
UDV095	14	26102129	TTTCGATTTCGATTTCGATTTA	TTGAGCACTAAAATACGCAAAAA	139	Di Gaspero et al. 2005
VMC6E1	14	27623221	CACTGGCCTGTTGGGAGATAAT	CCTTCAACTGGAAAAGCCTGTC	164	Crespan 2004
VVII51	14	28772163	ATCCCAAGAGAACCAAGAAACT	GCTGATCTCAGTGCATATGTTG	261	Merdinoglu et al. 2005
UDV116	15	6351389	CACCACTTCTTCAAGTCCCACT	AAGATTTCATGCACCCTAATGA	151	Di Gaspero et al. 2005
VVIV67	15	10897392	TATAACTTCTCATAGGGTTTCC	TTGGAGTCCATCAAATTCATCT	366	Merdinoglu et al. 2005
VVIB63	15	11597153	ACCACCAACATATATAGTCCAA	GAGAGAAATGTGGAGGAGTAAA	146	Merdinoglu et al. 2005
VVIQ61	15	11761810	TGTAACTGCTAATCTTTCTGGG	GGAACAATGCTGGATAAGATGA	358	Merdinoglu et al. 2005
VVIP33	15	13060296	AAACAATGCTGTTAACCTGGAT	AGGGGGTGTTTAGTAATTTCAA	404	Merdinoglu et al. 2005
VMC5G8	15	14895031	CATGCACATCTTGTTTCACTCT	CATCATTGCTTCCAAAAGTCTC	311	Agrogene, France
VVIM42-1	15	15943609	AATGGTGGTAAAGTCTTTGCTG	TCTTCCAATAATACCAGCACTG	84	Merdinoglu et al. 2005
VVIV24	15	15945126	GACTAAAAACCAAAGCTACTGT	AGCACGCATTTCATCTGAATTT	363	Merdinoglu et al. 2005
VMC4D9-2	15	16581056	CTCAATGCCAATGGCTTTCTTC	GTTCAAATGTCATGGCCCGTAG	386	Agrogene, France
VMC8G3-2	15	17666601	TAGGGCGGAGATTTAACAGTCA	TCAACCAAACTCATTAAAGGGG	291	Agrogene, France
UDV013	16	2413589	AAAGTTGAACACCACCACCA	TCATACATAGCCCAGTGGATCA	104	Di Gaspero et al. 2005
UDV104	16	4092596	AATTTCCTAGTGCAAACCACA	AAGCGCCATTGTTCCTAAAA	493	Di Gaspero et al. 2005
UDV009	16	9994586	CTCTCTAGTAATCCATAACAATGGTG	GGGTTTAATCCTCCATTTTCC	299	Di Gaspero et al. 2005
VChr16b	16	13283220	ATAAGGCGCTGACTTTGTGA	CCAGGAGATCAACCACCATT	188	Cipriani et al. 2008
SC80271007	16	14881616	TAGTTGGTGCTGTTTGTGTG	ACATTTCTTTAGTTCTTATCCTCGT	125	Genoscope, France
UDV052	16	15756966	CCTCATTGAGATGCCTCCAG	CCTGGCAAATCCAGAAAGTT	168	Di Gaspero et al. 2005
SC80189026	16	15930749	GGAAAGTGAGTTGAAGTTGTGG	AAGAAAGAGGCAAAAGGACA	258	Genoscope, France
SC80091083	16	18784557	CAGTGTGGATAGAGGCAGGA	TGGCTTTTGACCTACTTGGA	230	Genoscope, France
VVMD5	16	20785556	CTAGAGCTACGCCAATCCAA	TATACCAAAAATCATATTCCTAAA	226	Bowers et al. 1996 (in This et al. 2004)
VMC5A1	16	21376354	AGTGAAACGTTGACGACAGTGG	GCGTGAGTTGAGTCACCGTAAG	165	Agrogene, France
SCU14	16	21844881	CTGCACTTGAATACGAGCAGGTC	TGTTATATGATCCTCCCCCTCCTC	167	Scott et al. 2000
VMC3C11-1	17	2165045	GATGGATGCAACTCGAAAAAGA	CAAAGCGTTTAGCCAAAACTCA	107	Agrogene, France
VVIS63	17	2928710	GGCCTATAGGATTTTTCATGAA	GTATATCGGCCTCTTAATTGTT	185	Merdinoglu et al. 2005
SCU06	17	3158735	CCTAATGCCAGGAAGGTTGC	CCCTAGTCTCTCTACCTATCCATG	170	Scott et al. 2000
VMC2H3	17	3553205	AACCCGTTAGAAGGAAAAGAAA	GACATCATGTATAAGATGAAGGCA	74	Agrogene, France
VVIQ22-2	17	4493200	GGGAAAAGAGCTATAACTACAA	CATTTCGATGCTTTTGTTTGGC	100	Merdinoglu et al. 2005
VVIN73	17	5504409	TACTTCACCTAACAATACAGCT	AATACATAAGGTGAAGATGCCT	265	Merdinoglu et al. 2005
VMC9G4	17	838570	AAATGTGCAAGTTGAAGAGGGA	AGACCGTTCAAACAAGCAAATG	290	Agrogene, France
VVIB09	17	9295347	ATGTTTTGATTCCTTAGGTGAC	CCTAAGAGCCATTCAAGATTAA	279	Merdinoglu et al. 2005
VVIP16	17	11011994	GGGCTGAATTGGAGTGAAAAAA	CATCTGTGACTCACATCTTGTG	105	Merdinoglu et al. 2005
VMC3E5	18	321045	GATTTGTCTTTACAAGGCGTTC	CCAGGAGACTTGCTTTGTATTT	112	Agrogene, France
VMC8B5	18	3362208	AAAGGAGACATCTGCATCAT	GCCTTGATCTTCCTTCTAAT	160	Agrogene, France
VVIM93	18	6962288	CAACGTTTATTGTAAGAGCCTC	GCTTAGCTTGCTAGAAACTTGA	108	Merdinoglu et al. 2005
VChr18a	18	8512740	TTCCCACCCGGTAAATATGA	CATCCAAACATCACGCTGAG	166	Cipriani et al. 2008
VVCS1H065K01FM1	18	10337876	CAAGCAGATGACAGGCAAAG	TTGTGGGTTTCCGATGAAG	172	Lamoureux et al. 2006
VVIM10	18	10439196	AGGTGAACTCTGTAAATATACG	GCTCAAAGTTGAAGATTTATCC	367	Merdinoglu et al. 2005
VVIP08	18	13796471	GAATAAGAGAGGGGCAATACTA	AGGAACAAGAAGCTTGAAGACT	69	Merdinoglu et al. 2005
UDV134	18	18100134	CTAAGAAAGAATTGTTTGAGTGAAAA	GGCCTAGCCAACTTTTTAAACTA	229	Di Gaspero et al. 2005
VVMD17	18	19873209	TGACTCGCCAAAATCTGACG	CACACATATCATCACCACACGG	210	Bowers et al. 1996
VVIN16	18	23389686	ACCTCTATAAGATCCTAACCTG	AAGGGAGTGTGACTGATATTTC	160	Merdinoglu et al. 2005
UDV305	18	24868385	TGGTGCAATGGTCATAATTT	GAGGAAAAGAGAAAGCAAAGA	358	Di Gaspero et al. 2012
UDV737	18	26050490	TTTGCATGCGATACCTGAAG	TCCTGCAGCTGTTGACGATA	284	Di Gaspero et al. 2012
VVIP17-1	19	213442	TTGGATCCATCACTCTTGTTTC	TTGGTTGAGGGAAAAAGGAAAG	69	Merdinoglu et al. 2005
VMC5H11	19	1241284	AACCCCTCATGTGCCATACTAA	TGCTCAACAGCTTTCTTGATTC	198	Agrogene, France
VVIU09	19	1417678	TATCCTCTGTCACATTAGTTGT	GTGATATTTTCCCGTTGTTAGG	235	Merdinoglu et al. 2005
UDV023	19	2346295	AATTTGGGAAAACAAACTATACATACA	GAATCCGCACTTGAAGCATT	185	Di Gaspero et al. 2005
VMC5E9	19	4183125	ATCCAGAGCCATAACAGATTCA	TCACAGCTTTCTCATTACCCTT	222	Agrogene, France
B003	19	5927868	AAGCCCTAGAACCAGACAAC	CTCCGCCAGATAGTGCAAAG	196	Doligez et al. 2006
UDV029	19	7055812	AATACAAAAACACACACACACA	TCTCATGCTGTGTTGACAAAT	93	Di Gaspero et al. 2005
VVIV33	19	14016375	AAAGAAAACGAGTTTGGAAGGC	TGGGTGTTCTTGCTACTATAAT	368	Merdinoglu et al. 2005
VChr19a	19	14934703	GCGACAGCATCACTTCAATC	GAATTGCCAAGGACAAGGAG	142	Cipriani et al. 2008
UDV001	19	17463690	TCATTTTCTTGATCGAAGTCCA	TGAGCATCAAAACAGGAAGC	151	Di Gaspero et al. 2005
VMC5A10	19	20911726	GTAAAGAATAAATGGAGAGGGG	CAGTTGAGGAAAGGAAGGATAG	163	Agrogene, France
VMC7B1	19	22954764	CACGCAATCTCTCATTTCACAAA	TGGTTTAGGTGACCCAACCTTTA	243	Agrogene, France
References:
Arroyo-Garcia and Martinez-Zapater, Vitis 2004, 43(4):175-178
Bowers et al., Genome 1996, 39:628-633
Bowers et al., Am J Enol Vitic 1999, 50(3):243-246
Cipriani et al., BMC Plant Biol 2008, 8:127
Crespan, Theor Appl Genet 2004, 108:231-237
Decroocq et al., Theor Appl Genet 2003, 106:912-922
Di Gaspero et al., Theor Appl Genet 2000, 101:301-308
Di Gaspero et al., Mol Breed 2005, 15:11-20
Di Gaspero et al., Theor Appl Genet 2012, 124(2):277-286
Doligez et al., Theor Appl Genet 2006, 113(3):369-382
Fournier-Level et al., Genetics 2009, 183(3):1127-1139
Lamoureux et al., Theor Appl Genet 2006, 113(2):344-356
Merdinoglu et al., Mol Breed 2005, 15:349-366
Pellerone et al., Vitis 2001, 40(4):179-186
Riaz et al., J Am Soc Hort Sci 2002, 105(5):780-795
Scott et al., Theor Appl Genet 2000, 100:723-726
Sefc et al., Genome 1999, 42:367-373
This et al., Thor Appl Genet 2004, 109:1448-1458
Thomas and Scott, Theor Appl Genet 1993, 86:985-990
Thomas et al., Plant Mol Bio1994, 25:939-949
Welter et al., Mol Breed 2007, 20(4):359-374

## Sheet: Table S3
Table S3. Primer sequences used in qRT-PCR.
Gene name	Gene ID	Description	Primer name	Primer sequence	Expected amplicon size	Reference
Candidate genes
VvHDA14	VIT_204s0044g01510	Histone deacetylase HDA14	VvHDA14-F	TCAGTGGCAGACTCATTTCG	100	This work
			VvHDA14-R	TCACCTTAGTGGACGGCTCT
VviPrxIII08a	VIT_216s0022g02470	Peroxidase	VvPrxIII08a-F	AGCTCGGTACATGACGTTGA	96	This work
			VvPrxIII08a-R	TCCAGCATTGCGATCCCTAT
VviPrxIII23a	VIT_216s0098g00820	Peroxidase 3	VvPrxIII23a-F	GAGGGCTTGGCTATGATGTC	94	This work
			VvPrxIII23a-R	GTAAAGGTCGGGGGTGGTA
VviPrxIII08b	VIT_216s0100g00090	Peroxidase	VvPrxIII08b-F	AGGAAAGATGGGAGGGTGTC	105	This work
			VvPrxIII08b-R	TCCTAAGCCCCTTTGAGCAA
VviPrxIII15a	VIT_217s0000g07750	Peroxidase 65	VvPrxIII15a-F	TTGTTCTTCTTCTCTTTCTCTCTGG	119	This work
			VvPrxIII15a-R	CTTGCTGGTAATCGCATCCT
VviPrxIII21a	VIT_218s0001g15390	Gaiacol peroxidase	VvPrxIII21a-F	TGGACTCCTACATTGGGCAG	107	This work
			VvPrxIII21a-R	CTCTCCTTGTGAACCCGTCT
VvLac3	VIT_218s0001g02400	Laccase	VvLac3-F	GAGCACCCAGTCAATGTCC	96	This work
			VvLac3-R	GACCTCTGTCCCCTCAAGTG
VvLac4	VIT_218s0001g02410	Laccase	VvLac4-F	GGTGCCATTGTTGTTTTGCC	106	This work
			VvLac4-R	CATTCAAGTCTCCCACATACCA
VvSTS25	VIT_216s0100g00950	Stilbene synthase 3	VvSTS25_27_29-F VvSTS25_27_29-R	GGTTTTGGACCAGGCTTGACT GAGATAAATACCTTACTCCTATTCAAC	132	Höll et al., 2013
VvSTS27	VIT_216s0100g00990
VvSTS29	VIT_216s0100g01010
VvSTS41	VIT_216s0100g01130	Stilbene synthase [Vitis vinifera]	VvSTS41-F	GAGTACTATTTGGTTTTGGACCT	130	Höll et al., 2013
VvSTS45	VIT_216s0100g01160		VvSTS41-R	AACTCCTATTTGATACAAAACAACGT
VvSTS48	VIT_216s0100g01170	Stilbene synthase 1 [Vitis vinifera]	VvSTS48	CTTGAAGGGGGAAAATGCT	160	Vannozzi et al., 2012
			VvSTS48	TTACTGCATTGAAGGGTAAACC
Reference genes
VvATP16	VIT_203s0038g00790	V-type H+-transporting ATPase 16kDa proteolipid subunit	VvATP16-F	CTTCTCCTGTATGGGAGCTG	112	Gamm et al., 2011
			VvATP16-R	CCATAACAACTGGTACAATCGAC
VvACT	VIT_204s0044g00580	Vitis vinifera Actin	VvACT-F	TCCTTGCCTTGCGTCATCTAT	72	Gatto et al., 2008
			VvACT-R	CACCAATCACTCTCCTGCTACAA		Giacomelli et al., 2012
VvUBIQ	VIT_219s0177g00070	Vitis vinifera Polyubiquitin	VvUBIQ-F	CCCTGGCGGACTACAACATC	146	Gatto et al., 2008
			VvUBIQ-F	TCAAATGGCTGAGACCCACA		Giacomelli et al., 2012
VvEF1α	VIT_206s0004g03220	Vitis vinifera Elongation factor 1-alpha 1	VviEF1α-F	GAACTGGGTGCTTGATAGGC	150	Reid et al., 2006
			VviEF1α-R	AACCAAAATATCCGGAGTAAAAGA
VvGADPH	VIT_217s0000g10430	Vitis vinifera Glyceraldehyde-3-phosphate dehydrogenase	VvGADPH-F	CCACAGACTTCATCGGTGACA	70	Reid et al., 2006
			VvGADPH-R	TTCTCGTTGAGGGCTATTCCA
VvSAND	VIT_206s0004g02820	Sand family	VvSAND-F	GCATTTGATCCACTTGCAGATAAG	76	Reid et al., 2006
			VvSAND-R	CAACATCCTTTACCCATTGACAGA
i) Gene ID= code of 12Xv2 gene predictions as retrived by CRIBI database (http://genomes.cribi.unipd.it/DATA/V2/); description= description of putative function as reported by Vitulo et al. (2014); expected amplicon size= size of the amplicon based on Pinot Noir predicted coding sequence (CDS).
ii) References
Höll et al. Plant Cell. 2013, 25(10):4135-49
Vannozzi et al. BMC Plant Biology 2012, 12:130
Gamm et al. Mol Genet Genomics. 2011, 285(4):273-85
Gatto et al. J Agric Food Chem. 2008, 56(24):11773-85
Reid et al. BMC Plant Biol. 2006, 6:27

## Sheet: Table S4
Table S4. Statistics of the M×T linkage map.
Progeny information	N	Marker information	N
Initial putative full-sib individuals	136	Scored SSR markers	192
Self-crossed (MxM) individuals	5	JM segregation type
		abxcd	49
Out-crossed (Mx?) individuals	2	efxeg	65
		hkxhk	17
True-to-type full-sib individuals	129	lmxll	36
		nnxnp	25
Discarted individuals (for missing data > 20%)	3
		Unlinked SSR	1
Final used F1 individuals	126
		Discarded SSRs	10
		Mapped SSRs	181
		SSR average per LG	9.5
		Mean distance between SSRs (cM)	6.4
		Gap 10-20 cM	26
		Gap 20-30 cM	3
		Gap > 30 cM	2

## Sheet: Table S5
Table S5. List of all the identified CGs underlying QTLs associated with the 33 different parameters.
Parameter	LG	Start	End	Gene ID (12X v2)	Gene ID (12X v1)	Description	Brief name		Functional category	LOD Max position (offset)	Reference gene	Functional category enriched	Functional category of interest	Selected genes
Severity	18	24019600	24022587	VIT_218s0117g00550	VIT_18s0117g00550	Laccase	E1_10_3_2		Metabolism.single reactions..			x
		24074978	24083704	VIT_218s0117g00570	VIT_18s0117g00570	TIR-NBS-LRR-TIR disease resistance protein			Diverse functions.Gene family with diverse functions.NBS-LRR superfamily.			x
		24119019	24122027	VIT_218s0117g00590	VIT_18s0117g00590	Laccase	E1_10_3_2		Metabolism.single reactions..			x		x
		24128845	24131221	VIT_218s0117g00600	VIT_18s0117g00600	Laccase	E1_10_3_2		Metabolism.single reactions..			x		x
		24164067	24165517	VIT_218s0117g00610		low quality protein: laccase-14-like			Metabolism.single reactions..			x		x
		24193562	24194821	VIT_218s0117g00625		low quality protein: laccase-14-like			Metabolism.single reactions..			x		x
		24385858	24389689	VIT_218s0041g00090	VIT_18s0041g00090	Cation efflux MTP11	MTP11		Transport overview.Electrochemical Potential-driven Transporters.Porters.			x
		24515998	24518714	VIT_218s0041g00160	VIT_18s0041g00160	Disease resistance protein (NBS class)			Diverse functions.Gene family with diverse functions.NBS-LRR superfamily.			x
		24574674	24580098	VIT_218s0041g00190	VIT_18s0041g00190	R protein L6 (TMV resistance protein N-like)	K13477		Response to stimulus.Stress response.Biotic stress response.			x
		24591355	24594186	VIT_218s0041g00200	VIT_18s0041g00200	R protein L6 (TMV resistance protein N-like)	K13477		Response to stimulus.Stress response.Biotic stress response.			x
		24595027	24596218	VIT_218s0041g00210	VIT_18s0041g00210	TIR-NBS-LRR disease resistance			Diverse functions.Gene family with diverse functions.NBS-LRR superfamily.			x
		24597285	24598025	VIT_218s0041g00220	VIT_18s0041g00220	TIR-NBS-LRR disease resistance			Diverse functions.Gene family with diverse functions.NBS-LRR superfamily.			x
		24598305	24599846	VIT_218s0041g00230	VIT_18s0041g00230	TIR-NBS-LRR disease resistance			Diverse functions.Gene family with diverse functions.NBS-LRR superfamily.			x
		24609787	24626801	VIT_218s0041g00240	VIT_18s0041g00240	R protein L6 (TMV resistance protein N-like)	K13477		Response to stimulus.Stress response.Biotic stress response.			x
		24631635	24635997	VIT_218s0041g00250	VIT_18s0041g00250	R protein L6 (TMV resistance protein N-like)	K13477		Response to stimulus.Stress response.Biotic stress response.			x
		24652979	24653491	VIT_218s0041g00260	VIT_18s0041g00260	R protein PRF disease resistance protein	K13453		Response to stimulus.Stress response.Biotic stress response.			x
		24653492	24658740	VIT_218s0041g00270	VIT_18s0041g00270	R protein PRF disease resistance protein	K13453		Response to stimulus.Stress response.Biotic stress response.			x
		24686246	24707066	VIT_218s0041g00280	VIT_18s0041g00280	T-complex protein 11			Metabolism.Primary metabolism.Protein metabolism and modification.	x
		24707099	24716985	VIT_218s0041g00290	VIT_18s0041g00290	Zinc finger (C3HC4-type ring finger)	ZFC3HC4_111		Regulation overview.Regulation of gene expression.Regulation of transcription.				x
		24785424	24788576	VIT_218s0041g00340	VIT_18s0041g00340	CF4	K13470		Response to stimulus.Stress response.Biotic stress response.			x
		24806056	24810149	VIT_218s0041g00350	VIT_18s0041g00350	Dienelactone hydrolase	E3_1_1_45		Metabolism.single reactions..			x
		24849485	24851219	VIT_218s0041g00400	VIT_18s0041g00400	TIR-NBS-LRR disease resistance			Diverse functions.Gene family with diverse functions.NBS-LRR superfamily.			x
		24854521	24856451	VIT_218s0041g00410	VIT_18s0041g00410	NBS-LRR resistance protein RAS5-1			Diverse functions.Gene family with diverse functions.NBS-LRR superfamily.			x
		24941524	24944093	VIT_218s0041g00465		probable peptide nitrate transporter at1g22540			Transport overview.Electrochemical Potential-driven Transporters.Porters.			x
		24949976	24953370	VIT_218s0041g00480	VIT_18s0041g00480	Proton-dependent oligopeptide transport (POT) family protein	POT		Transport overview.Electrochemical Potential-driven Transporters.Porters.			x
		24955903	24960190	VIT_218s0041g00490	VIT_18s0041g00490	Proton-dependent oligopeptide transport (POT) family protein	POT		Transport overview.Electrochemical Potential-driven Transporters.Porters.			x
		24961108	24961708	VIT_218s0041g00500	VIT_18s0041g00500	Proton-dependent oligopeptide transport (POT) family protein	POT		Transport overview.Electrochemical Potential-driven Transporters.Porters.			x
		24962005	24963721	VIT_218s0041g00510	VIT_18s0041g00510	Proton-dependent oligopeptide transport (POT) family protein	POT		Transport overview.Electrochemical Potential-driven Transporters.Porters.			x
		24964693	24968480	VIT_218s0041g00520	VIT_18s0041g00520	Proton-dependent oligopeptide transport (POT) family protein	POT		Transport overview.Electrochemical Potential-driven Transporters.Porters.			x
		25007145	25015336	VIT_218s0041g00540	VIT_18s0041g00540	Proton-dependent oligopeptide transport (POT) family protein	POT		Transport overview.Electrochemical Potential-driven Transporters.Porters.			x
		25018968	25023066	VIT_218s0041g00550	VIT_18s0041g00550	Proton-dependent oligopeptide transport (POT) family protein	POT		Transport overview.Electrochemical Potential-driven Transporters.Porters.			x
		25024777	25027475	VIT_218s0041g00560	VIT_18s0041g00560	Proton-dependent oligopeptide transport (POT) family protein	POT		Transport overview.Electrochemical Potential-driven Transporters.Porters.			x
		25031517	25037565	VIT_218s0041g00570	VIT_18s0041g00570	Proton-dependent oligopeptide transport (POT) family protein	POT		Transport overview.Electrochemical Potential-driven Transporters.Porters.			x
		25040486	25046631	VIT_218s0041g00580	VIT_18s0041g00580	Proton-dependent oligopeptide transport (POT) family protein	POT		Transport overview.Electrochemical Potential-driven Transporters.Porters.			x
		25040486	25046631	VIT_218s0041g00580	VIT_18s0041g00590	Proton-dependent oligopeptide transport (POT) family protein	POT		Transport overview.Electrochemical Potential-driven Transporters.Porters.			x
		25056287	25063928	VIT_218s0041g00600	VIT_18s0041g00600	Proton-dependent oligopeptide transport (POT) family protein	POT		Transport overview.Electrochemical Potential-driven Transporters.Porters.			x
		25081402	25084411	VIT_218s0041g00605		probable peptide nitrate transporter at1g22540-like			Transport overview.Electrochemical Potential-driven Transporters.Porters.			x
		25092653	25094575	VIT_218s0041g00610	VIT_18s0041g00610	Proton-dependent oligopeptide transport (POT) family protein	POT		Transport overview.Electrochemical Potential-driven Transporters.Porters.			x
		25113725	25122191	VIT_218s0041g00630	VIT_18s0041g00630	Proton-dependent oligopeptide transport (POT) family protein	POT		Transport overview.Electrochemical Potential-driven Transporters.Porters.			x
		25128931	25133105	VIT_218s0041g00640	VIT_18s0041g00640	Proton-dependent oligopeptide transport (POT) family protein	POT		Transport overview.Electrochemical Potential-driven Transporters.Porters.			x
		25134747	25139428	VIT_218s0041g00650	VIT_18s0041g00650	Proton-dependent oligopeptide transport (POT) family protein	POT		Transport overview.Electrochemical Potential-driven Transporters.Porters.			x
		25163239	25167281	VIT_218s0041g00660	VIT_18s0041g00660	Proton-dependent oligopeptide transport (POT) family protein	POT		Transport overview.Electrochemical Potential-driven Transporters.Porters.			x
		25170119	25173850	VIT_218s0041g00670	VIT_18s0041g00670	Proton-dependent oligopeptide transport (POT) family protein	POT		Transport overview.Electrochemical Potential-driven Transporters.Porters.			x
Incidence	18	26112969	26116153	VIT_218s0041g01370	VIT_18s0041g01370	TIR-NBS-LRR disease resistance			Diverse functions.Gene family with diverse functions.NBS-LRR superfamily.			x
		26121589	26124946	VIT_218s0041g01380	VIT_18s0041g01380	TIR-NBS disease resistance			Diverse functions.Gene family with diverse functions.NBS-LRR superfamily.			x
		26159230	26160354	VIT_218s0041g01400	VIT_18s0041g01400	TIR-NBS-LRR-TIR disease resistance protein			Diverse functions.Gene family with diverse functions.NBS-LRR superfamily.			x
		26165569	26165946	VIT_218s0041g01410	VIT_18s0041g01410	R protein L6 (TMV resistance protein N-like)	K13477		Response to stimulus.Stress response.Biotic stress response.				x
		26187569	26190602	VIT_218s0041g01430	VIT_18s0041g01430	TIR-NBS-LRR-TIR disease resistance protein			Diverse functions.Gene family with diverse functions.NBS-LRR superfamily.			x
		26217053	26223822	VIT_218s0041g01440	VIT_18s0041g01440	R protein L6 (TMV resistance protein N-like)	K13477		Response to stimulus.Stress response.Biotic stress response.				x
		26247825	26251181	VIT_218s0041g01460	VIT_18s0041g01460	Disease resistance protein (TIR-NBS-LRR class)			Diverse functions.Gene family with diverse functions.NBS-LRR superfamily.			x
		26257432	26262353	VIT_218s0041g01470	VIT_18s0041g01470	TIR-NBS-LRR-TIR disease resistance protein			Diverse functions.Gene family with diverse functions.NBS-LRR superfamily.			x
		26355144	26361843	VIT_218s0041g01520	VIT_18s0041g01520	TIR-NBS-LRR-TIR disease resistance protein			Diverse functions.Gene family with diverse functions.NBS-LRR superfamily.			x
		26402820	26405256	VIT_218s0041g01570	VIT_18s0041g01570	R protein L6 (TMV resistance protein N-like)	K13477		Response to stimulus.Stress response.Biotic stress response.				x
		25837986	25840078	VIT_218s0041g01220	VIT_18s0041g01220	GCN5 N-acetyltransferase (GNAT)	GCN5_14		Regulation overview.Regulation of gene expression.Regulation of transcription.				x
		25979007	26000298	VIT_218s0041g01330	VIT_18s0041g01330	RPS4 (resistant to p. syringae 4)	RPS4		Response to stimulus.Stress response.Biotic stress response.				x
		26016813	26021251	VIT_218s0041g01340	VIT_18s0041g01340	R protein L6	K13477		Response to stimulus.Stress response.Biotic stress response.				x
		26481427	26487339	VIT_218s0041g01620	VIT_18s0041g01620	R protein L6 (TMV resistance protein N-like)	K13477		Response to stimulus.Stress response.Biotic stress response.	x		x		x
OIV 452	18	24515998	24518714	VIT_218s0041g00160	VIT_18s0041g00160	Disease resistance protein (NBS class)			Diverse functions.Gene family with diverse functions.NBS-LRR superfamily.			x
		24574674	24580098	VIT_218s0041g00190	VIT_18s0041g00190	R protein L6 (TMV resistance protein N-like)	K13477		Response to stimulus.Stress response.Biotic stress response.			x
		24591355	24594186	VIT_218s0041g00200	VIT_18s0041g00200	R protein L6 (TMV resistance protein N-like)	K13477		Response to stimulus.Stress response.Biotic stress response.			x
		24595027	24596218	VIT_218s0041g00210	VIT_18s0041g00210	TIR-NBS-LRR disease resistance			Diverse functions.Gene family with diverse functions.NBS-LRR superfamily.			x
		24597285	24598025	VIT_218s0041g00220	VIT_18s0041g00220	TIR-NBS-LRR disease resistance			Diverse functions.Gene family with diverse functions.NBS-LRR superfamily.			x
		24598305	24599846	VIT_218s0041g00230	VIT_18s0041g00230	TIR-NBS-LRR disease resistance			Diverse functions.Gene family with diverse functions.NBS-LRR superfamily.			x
		24609787	24626801	VIT_218s0041g00240	VIT_18s0041g00240	R protein L6 (TMV resistance protein N-like)	K13477		Response to stimulus.Stress response.Biotic stress response.			x
		24631635	24635997	VIT_218s0041g00250	VIT_18s0041g00250	R protein L6 (TMV resistance protein N-like)	K13477		Response to stimulus.Stress response.Biotic stress response.			x
		24652979	24653491	VIT_218s0041g00260	VIT_18s0041g00260	R protein PRF disease resistance protein	K13453		Response to stimulus.Stress response.Biotic stress response.			x
		24653492	24658740	VIT_218s0041g00270	VIT_18s0041g00270	R protein PRF disease resistance protein	K13453		Response to stimulus.Stress response.Biotic stress response.			x
		24686246	24707066	VIT_218s0041g00280	VIT_18s0041g00280	T-complex protein 11			Metabolism.Primary metabolism.Protein metabolism and modification.	x
		24707099	24716985	VIT_218s0041g00290	VIT_18s0041g00290	Zinc finger (C3HC4-type ring finger)	ZFC3HC4_111		Regulation overview.Regulation of gene expression.Regulation of transcription.				x
		24785424	24788576	VIT_218s0041g00340	VIT_18s0041g00340	CF4	K13470		Response to stimulus.Stress response.Biotic stress response.			x
		24806056	24810149	VIT_218s0041g00350	VIT_18s0041g00350	Dienelactone hydrolase	E3_1_1_45		Metabolism.single reactions..			x
		24849485	24851219	VIT_218s0041g00400	VIT_18s0041g00400	TIR-NBS-LRR disease resistance			Diverse functions.Gene family with diverse functions.NBS-LRR superfamily.			x
		24854521	24856451	VIT_218s0041g00410	VIT_18s0041g00410	NBS-LRR resistance protein RAS5-1			Diverse functions.Gene family with diverse functions.NBS-LRR superfamily.			x
ferac	2	3193999	3197059	VIT_202s0025g03660	VIT_02s0025g03660	4-coumarate-CoA ligase	E6_2_1_12		Metabolism.Secondary metabolism.Phenylpropanoid metabolism.				x
		3522976	3526324	VIT_202s0025g04020	VIT_02s0025g04020	S-N-methylcoclaurine 3'-hydroxylase	E1_14_13_71		Metabolism.Secondary metabolism.Primary amino acids derivated metabolism.			x
		3833479	3835686	VIT_202s0025g04360	VIT_02s0025g04360	S-N-methylcoclaurine 3'-hydroxylase	E1_14_13_71		Metabolism.Secondary metabolism.Primary amino acids derivated metabolism.			x
		3838077	3839902	VIT_202s0025g04370	VIT_02s0025g04370	S-N-methylcoclaurine 3'-hydroxylase	E1_14_13_71		Metabolism.Secondary metabolism.Primary amino acids derivated metabolism.			x
		4017562	4019467	VIT_202s0025g04510	VIT_02s0025g04510	Salutaridine reductase	E1_1_1_248		Metabolism.Secondary metabolism.Primary amino acids derivated metabolism.			x
		3754936	3755636	VIT_202s0025g04230	VIT_02s0025g04230	Thaumatin [Vitis vinifera]			Response to stimulus.Stress response..			x
		3796859	3797681	VIT_202s0025g04270	VIT_02s0025g04270	Thaumatin	TLP5		Response to stimulus.Stress response..			x
		3804712	3808936	VIT_202s0025g04290	VIT_02s0025g04290	Thaumatin	TLP4		Response to stimulus.Stress response..			x
		3808937	3809791	VIT_202s0025g04300	VIT_02s0025g04300	Thaumatin			Response to stimulus.Stress response..			x
		3809792	3812825	VIT_202s0025g04310	VIT_02s0025g04310	Thaumatin	OSM1		Response to stimulus.Stress response..			x
		3816872	3817375	VIT_202s0025g04320	VIT_02s0025g04320	Thaumatin			Response to stimulus.Stress response..			x
		3821899	3822797	VIT_202s0025g04330	VIT_02s0025g04330	Thaumatin VVTL1 [Vitis vinifera]			Response to stimulus.Stress response..			x
		2458471	2464468	VIT_202s0025g02850	VIT_02s0025g02850	Subtilisin protease	SBT3_3		Transport overview.Channels and pores.ß-Barrel porins.			x
		2465944	2467958	VIT_202s0025g02860	VIT_02s0025g02860	Subtilisin serine protease	SBT3_3		Transport overview.Channels and pores.ß-Barrel porins.			x
		2468062	2468887	VIT_202s0025g02870	VIT_02s0025g02870	Subtilisin serine protease	SBT3_3		Transport overview.Channels and pores.ß-Barrel porins.			x
		2470250	2474279	VIT_202s0025g02880	VIT_02s0025g02880	Subtilase	SBT3_3		Transport overview.Channels and pores.ß-Barrel porins.			x
		2386611	2398647	VIT_202s0025g02750	VIT_02s0025g02750	PHD finger transcription factor	PHDFG_32		Regulation overview.Regulation of gene expression.Regulation of transcription.				x
		2474813	2477481	VIT_202s0025g02885		ring zinc finger domain superfamily protein			Regulation overview.Regulation of gene expression.Regulation of transcription.				x
		2525217	2527296	VIT_202s0025g02960	VIT_02s0025g02960	Naringenin,2-oxoglutarate 3-dioxygenase			Metabolism.Secondary metabolism.Phenylpropanoid metabolism.				x
		2530699	2532694	VIT_202s0025g02970	VIT_02s0025g02970	flavanone 3-beta-hydroxylase			Metabolism.Secondary metabolism.Phenylpropanoid metabolism.				x
		2549060	2551345	VIT_202s0025g03000	VIT_02s0025g03000	NGA1 (NGATHA1)	NGATHA1_1		Regulation overview.Regulation of gene expression.Regulation of transcription.				x
		2570872	2576203	VIT_202s0025g03020	VIT_02s0025g03020	NAC domain-containing protein 14	NAC014		Regulation overview.Regulation of gene expression.Regulation of transcription.				x
		2576753	2580109	VIT_202s0025g03030	VIT_02s0025g03030	Zinc finger (C3HC4-type ring finger)	ZFC3HC4_23		Regulation overview.Regulation of gene expression.Regulation of transcription.				x
		2582738	2584192	VIT_202s0025g03040	VIT_02s0025g03040	Zinc finger (C3HC4-type ring finger)	ZFC3HC4_133		Regulation overview.Regulation of gene expression.Regulation of transcription.				x
		2622704	2623554	VIT_202s0025g03070	VIT_02s0025g03070	Zinc finger (C3HC4-type ring finger)	ZFC3HC4_116		Regulation overview.Regulation of gene expression.Regulation of transcription.				x
		2746135	2751802	VIT_202s0025g03220	VIT_02s0025g03220	Trihelix DNA-binding protein (GT2)	GT2_1		Regulation overview.Regulation of gene expression.Regulation of transcription.				x
		3002611	3014315	VIT_202s0025g03510	VIT_02s0025g03510	Bromo-adjacenty (BAH) domain-containing protein			Regulation overview.Regulation of gene expression.Regulation of transcription.				x
		3074289	3119467	VIT_202s0025g03560	VIT_02s0025g03560	Transcription factor jumonji (jmjC) DIDO1	DIDO1		Regulation overview.Regulation of gene expression.Regulation of transcription.				x
		3263696	3264243	VIT_202s0025g03770	VIT_02s0025g03770	Nuclear transcription factor Y subunit C-3	NFYC3		Regulation overview.Regulation of gene expression.Regulation of transcription.				x
		3496347	3497813	VIT_202s0025g03980	VIT_02s0025g03980	LIM domain containing protein	LIMDOM_5		Regulation overview.Regulation of gene expression.Regulation of transcription.				x
		3511169	3513622	VIT_202s0025g04000	VIT_02s0025g04000	Scarecrow transcription factor 29 (SCL29)	SCL28		Regulation overview.Regulation of gene expression.Regulation of transcription.				x
		3615011	3630130	VIT_202s0025g04100	VIT_02s0025g04100	CCR4-NOT transcription complex subunit 2	K12605		Regulation overview.Regulation of gene expression.Regulation of transcription.				x
		3670547	3678788	VIT_202s0025g04150	VIT_02s0025g04150	Zinc finger (C3HC4-type ring finger)	ZFC3HC4_153		Regulation overview.Regulation of gene expression.Regulation of transcription.				x
		2347183	2348922	VIT_202s0025g02710	VIT_02s0025g02710	NAC Secondary wall thickening promoting factor1	NST1_2		Regulation overview.Regulation of gene expression.Regulation of transcription.	x
cafaccat	18	10904961	10906204	VIT_218s0001g12790	VIT_18s0001g12790	Dihydroflavonol reductase [Vitis vinifera]	E1_1_1_219		Metabolism.Secondary metabolism.Phenylpropanoid metabolism.				x
		10907364	10910253	VIT_218s0001g12800	VIT_18s0001g12800	Dihydroflavonol 4-reductase	E1_1_1_219		Metabolism.Secondary metabolism.Phenylpropanoid metabolism.				x
		10917869	10923188	VIT_218s0001g12810	VIT_18s0001g12810	Dihydroflavonol 4-reductase	E1_1_1_219		Metabolism.Secondary metabolism.Phenylpropanoid metabolism.				x
		10931067	10933427	VIT_218s0001g12820	VIT_18s0001g12820	Dihydroflavonol 4-reductase	E1_1_1_219		Metabolism.Secondary metabolism.Phenylpropanoid metabolism.				x
		10998934	11003121	VIT_218s0001g12900	VIT_18s0001g12900	S-adenosyl-L-methionine:salicylic acid carboxyl methyltransferase	JMT		Metabolism.Primary metabolism.Amino acid metabolism.		Casagrande et al., 2011			x
		11056502	11061710	VIT_218s0001g12970	VIT_18s0001g12970	Ethylene-responsive protein	ERUNK_1		Signaling.Hormone Signaling.Ethylene Signaling.				x
		11138196	11139020	VIT_218s0001g13040	VIT_18s0001g13040	Basic leucine-zipper 11 GBF6	GBF6_3		Regulation overview.Regulation of gene expression.Regulation of transcription.				x
		11184119	11185662	VIT_218s0001g13110	VIT_18s0001g13110	Peroxidase (VviPrxIII34a )	VviPrxIII34a		Metabolism.Primary metabolism.Amino acid metabolism.				x	x
		11196402	11198635	VIT_218s0001g13130	VIT_18s0001g13130	BEL1-like homeodomain 10	BEL10		Regulation overview.Regulation of gene expression.Regulation of transcription.				x
		11201048	11206930	VIT_218s0001g13150	VIT_18s0001g13150	BEL1 homeotic protein 3	BLH3		Regulation overview.Regulation of gene expression.Regulation of transcription.				x
		11347342	11348103	VIT_218s0001g13320	VIT_18s0001g13320	Dehydration-responsive element-binding protein 2D	DREB2D		Signaling.Hormone Signaling.Ethylene Signaling.				x
		11348587	11353628	VIT_218s0001g13330	VIT_18s0001g13330	Purple acid phosphatase 32- ATPAP32/PAP32	E3_1_3_2		Metabolism.Primary metabolism.Coenzyme and prosthetic group metabolism.				x
		11486362	11488899	VIT_218s0001g13420	VIT_18s0001g13420	SHI-related sequence 5	SRS5		Regulation overview.Regulation of gene expression.Regulation of transcription.				x
		11528060	11539323	VIT_218s0001g13500	VIT_18s0001g13500	forkhead-associated domain-containing protein	FHADOM_9		Regulation overview.Regulation of gene expression.Regulation of transcription.				x
		11545819	11548705	VIT_218s0001g13520	VIT_18s0001g13520	Zinc finger (B-box type)	ZFBBOX_9		Regulation overview.Regulation of gene expression.Regulation of transcription.				x
		11652661	11653284	VIT_218s0001g13652		general transcription factor iih subunit 2-like			Regulation overview.Regulation of gene expression.Regulation of transcription.				x
		11729964	11734394	VIT_218s0001g13710	VIT_18s0001g13710	BPC6/BBR/BPC6/BPC6	BPC6_1		Regulation overview.Regulation of gene expression.Regulation of transcription.				x
		11734395	11741936	VIT_218s0001g13720	VIT_18s0001g13720	BPC6/BBR/BPC6/BPC6	BPC6_2		Regulation overview.Regulation of gene expression.Regulation of transcription.	x			x
galac	12	6298522	6299251	VIT_212s0059g01370	VIT_12s0059g01370	Zinc finger (C3HC4-type ring finger)	ZFC3HC4_3		Regulation overview.Regulation of gene expression.Regulation of transcription.				x
		6310724	6312814	VIT_212s0059g01380	VIT_12s0059g01380	1-aminocyclopropane-1-carboxylate oxidase 1	ACCox		Metabolism.Primary metabolism.Organic acid metabolism.		Casagrande et al., 2011
		6352396	6365776	VIT_212s0059g01430	VIT_12s0059g01430	Argonaute (AGO1)			Regulation overview.Regulation of gene expression.Gene silencing.				x
		6379428	6386194	VIT_212s0059g01450	VIT_12s0059g01450	Zinc finger CCCH domain-containing protein ZFN-like 4	ZFNL4		Regulation overview.Regulation of gene expression.Regulation of transcription.				x
		6403314	6404449	VIT_212s0059g01460	VIT_12s0059g01460	Ethylene-responsive element-binding factor 3	ERF3_3		Signaling.Hormone Signaling.Ethylene Signaling.				x
		6182309	6189262	VIT_212s0059g01260	VIT_12s0059g01260	Plastidic glucose transporter 1	PGTR1		Transport overview.Electrochemical Potential-driven Transporters.Porters.	x
26oh-benac	16	6600848	6601955	VIT_216s0013g00890	VIT_16s0013g00890	Ethylene-responsive element binding factor	ERF1A		Signaling.Hormone Signaling.Ethylene Signaling.			x
		6635898	6636951	VIT_216s0013g00900	VIT_16s0013g00900	Ethylene-responsive transcription factor ERF105	ERF105_5		Signaling.Hormone Signaling.Ethylene Signaling.		Romero and Considine., 2015	x		x
		6676142	6677082	VIT_216s0013g00950	VIT_16s0013g00950	Ethylene-responsive transcription factor ERF105	ERF105_16		Signaling.Hormone Signaling.Ethylene Signaling.			x
		6692473	6693594	VIT_216s0013g00970	VIT_16s0013g00970	Ethylene responsive element binding factor 5	ERF5_5		Signaling.Hormone Signaling.Ethylene Signaling.			x
		6705921	6706850	VIT_216s0013g00980	VIT_16s0013g00980	Ethylene-responsive transcription factor ERF105	ERF105_8		Signaling.Hormone Signaling.Ethylene Signaling.			x
		6726472	6741091	VIT_216s0013g00990	VIT_16s0013g00990	Ethylene-responsive transcription factor ERF105	ERF105_14		Signaling.Hormone Signaling.Ethylene Signaling.			x
		6743247	6744192	VIT_216s0013g01000	VIT_16s0013g01000	Ethylene-responsive transcription factor ERF105	ERF105_10		Signaling.Hormone Signaling.Ethylene Signaling.			x
		6813591	6813930	VIT_216s0013g01030	VIT_16s0013g01030	Ethylene-responsive transcription factor ERF105	ERF105_12		Signaling.Hormone Signaling.Ethylene Signaling.			x
		6847559	6848572	VIT_216s0013g01050	VIT_16s0013g01050	Ethylene-responsive transcription factor ERF105	ERF105_2		Signaling.Hormone Signaling.Ethylene Signaling.			x
		6870530	6871530	VIT_216s0013g01060	VIT_16s0013g01060	Ethylene-responsive transcription factor ERF105	ERF105_6		Signaling.Hormone Signaling.Ethylene Signaling.			x
		6882668	6883919	VIT_216s0013g01064		ethylene-responsive transcription factor 5			Signaling.Hormone Signaling.Ethylene Signaling.			x
		6903257	6904333	VIT_216s0013g01070	VIT_16s0013g01070	Ethylene-responsive transcription factor ERF105	ERF105_3		Signaling.Hormone Signaling.Ethylene Signaling.		Romero and Considine., 2015	x		x
		6973919	6975043	VIT_216s0013g01080	VIT_16s0013g01080	Ethylene-responsive transcription factor ERF105	ERF105_9		Signaling.Hormone Signaling.Ethylene Signaling.			x
		6978314	6979340	VIT_216s0013g01090	VIT_16s0013g01090	Ethylene-responsive transcription factor ERF105	ERF105_4		Signaling.Hormone Signaling.Ethylene Signaling.			x
		7011487	7025010	VIT_216s0013g01110	VIT_16s0013g01110	Ethylene-responsive transcription factor 5	ERF5_3		Signaling.Hormone Signaling.Ethylene Signaling.			x
		7044798	7045848	VIT_216s0013g01120	VIT_16s0013g01120	Ethylene-responsive transcription factor ERF105	ERF105_17		Signaling.Hormone Signaling.Ethylene Signaling.			x
		7157069	7158181	VIT_216s0013g01150	VIT_16s0013g01150	Rust resistance kinase Lr10			Signaling.Signaling pathway.Protein kinase.			x
		7159304	7160423	VIT_216s0013g01160	VIT_16s0013g01160	Receptor kinase homolog LRK10			Signaling.Signaling pathway.Protein kinase.			x
		7287620	7288945	VIT_216s0013g01170	VIT_16s0013g01170	Ser/Thr receptor-like kinase1			Signaling.Signaling pathway.Protein kinase.			x
		7290715	7292699	VIT_216s0013g01175		probable receptor-like protein kinase at5g39020-like			Signaling.Signaling pathway.Protein kinase.			x
		7341434	7344882	VIT_216s0013g01190	VIT_16s0013g01190	Receptor serine/threonine kinase PR5K			Signaling.Signaling pathway.Protein kinase.			x
		7348372	7348929	VIT_216s0013g01192		probable receptor-like protein kinase at1g67000-like			Signaling.Signaling pathway.Protein kinase.			x
		7370629	7371786	VIT_216s0013g01194		probable receptor-like protein kinase at1g67000-like			Signaling.Signaling pathway.Protein kinase.			x
		7429001	7431094	VIT_216s0013g01198		probable receptor-like protein kinase at5g39020-like			Signaling.Signaling pathway.Protein kinase.			x
		7432681	7439145	VIT_216s0013g01200	VIT_16s0013g01200	Receptor serine/threonine kinase PR5K			Signaling.Signaling pathway.Protein kinase.			x
		7452184	7453192	VIT_216s0013g01220	VIT_16s0013g01220	Receptor kinase homolog LRK10			Signaling.Signaling pathway.Protein kinase.			x
		7454115	7457543	VIT_216s0013g01230	VIT_16s0013g01230	Receptor serine/threonine kinase PR5K			Signaling.Signaling pathway.Protein kinase.			x
		7465901	7467973	VIT_216s0013g01235		probable receptor-like protein kinase at5g39020-like			Signaling.Signaling pathway.Protein kinase.			x
		7472479	7473073	VIT_216s0013g01240	VIT_16s0013g01240	Receptor kinase homolog LRK14			Signaling.Signaling pathway.Protein kinase.			x
		7514206	7514433	VIT_216s0013g01272		probable receptor-like protein kinase at5g39020-like			Signaling.Signaling pathway.Protein kinase.			x
		7664252	7665913	VIT_216s0013g01310	VIT_16s0013g01310	Receptor kinase homolog LRK10			Signaling.Signaling pathway.Protein kinase.			x
		7681100	7681504	VIT_216s0013g01312		probable receptor-like protein kinase at1g67000-like			Signaling.Signaling pathway.Protein kinase.			x
		7734643	7737756	VIT_216s0013g01320	VIT_16s0013g01320	Ser/Thr receptor-like kinase1			Signaling.Signaling pathway.Protein kinase.			x
		7738618	7750823	VIT_216s0013g01330	VIT_16s0013g01330	Receptor kinase homolog LRK14			Signaling.Signaling pathway.Protein kinase.			x
		7788468	7789539	VIT_216s0013g01350	VIT_16s0013g01350	Receptor kinase homolog LRK10			Signaling.Signaling pathway.Protein kinase.			x
		7882586	7886247	VIT_216s0013g01365		probable receptor-like protein kinase at1g67000-like			Signaling.Signaling pathway.Protein kinase.			x
		7884897	7885983	VIT_216s0013g01370	VIT_16s0013g01370	Ser/Thr receptor-like kinase1			Signaling.Signaling pathway.Protein kinase.			x
		7932224	7933162	VIT_216s0013g01383		probable receptor-like protein kinase at1g67000-like			Signaling.Signaling pathway.Protein kinase.			x
		7939170	7942326	VIT_216s0013g01386		probable receptor-like protein kinase at1g67000-like			Signaling.Signaling pathway.Protein kinase.			x
		7956444	7957515	VIT_216s0013g01390	VIT_16s0013g01390	Receptor kinase homolog LRK10			Signaling.Signaling pathway.Protein kinase.			x		x
		8703806	8708897	VIT_216s0013g01730	VIT_16s0013g01730	Receptor Like Protein 35			Signaling.Signaling pathway.Protein kinase.			x
		9058375	9074440	VIT_216s0013g01920	VIT_16s0013g01920	Ser/Thr protein kinase			Signaling.Signaling pathway.Protein kinase.	closed to		x		x
		9126456	9128923	VIT_216s0013g01940	VIT_16s0013g01940	Kinase-like protein TMKL1			Signaling.Signaling pathway.Protein kinase.	closed to		x		x
		9543570	9547989	VIT_216s0013g01990	VIT_16s0013g01990	CLL1B clavata1-like receptor S/T protein kinase			Signaling.Signaling pathway.Protein kinase.	closed to	Romero and Considine., 2015	x		x
		10082640	10090719	VIT_216s0013g02130	VIT_16s0013g02130	Protein kinase			Signaling.Signaling pathway.Protein kinase.	closed to		x		x
		10171591	10172015	VIT_216s0013g02170	VIT_16s0013g02170	Protein kinase			Signaling.Signaling pathway.Protein kinase.	closed to		x		x
		8378550	8379324	VIT_216s0013g01560	VIT_16s0013g01560	Myb domain protein 92	MYB92_2		Regulation overview.Regulation of gene expression.Regulation of transcription.				x	x
		8379753	8402145	VIT_216s0013g01570	VIT_16s0013g01570	Myb domain protein 92	MYB92_3		Regulation overview.Regulation of gene expression.Regulation of transcription.				x	x
		8408247	8409256	VIT_216s0013g01600	VIT_16s0013g01600	LOB domain-containing protein 4	LBD4_3		Regulation overview.Regulation of gene expression.Regulation of transcription.				x
		9027352	9036366	VIT_216s0013g01900	VIT_16s0013g01900	SET domain-containing protein 2	SETDOM2_2		Regulation overview.Regulation of gene expression.Regulation of transcription.				x
		9239491	9240210	VIT_216s0013g01955		transcription factor jumonji and c5hc2 type zinc finger domain-containing protein			Regulation overview.Regulation of gene expression.Regulation of transcription.				x
		9490757	9491823	VIT_216s0013g01976		c2h2-like zinc finger protein			Regulation overview.Regulation of gene expression.Regulation of transcription.				x
		9974685	10045724	VIT_216s0013g02100	VIT_16s0013g02100	2-phosphoglycerate kinase	K05715		Metabolism.Primary metabolism.Carbohydrate metabolism.	x
c-resv	5	23528763	23529954	VIT_205s0094g00200	VIT_05s0094g00200	Chitinase class IV	E3_2_1_14		Metabolism.Primary metabolism.Carbohydrate metabolism.			x
		23548685	23550580	VIT_205s0094g00220	VIT_05s0094g00220	Chitinase class IV	E3_2_1_14		Metabolism.Primary metabolism.Carbohydrate metabolism.			x
		23552620	23553650	VIT_205s0094g00230	VIT_05s0094g00230	Chitinase 5	E3_2_1_14		Metabolism.Primary metabolism.Carbohydrate metabolism.			x
		23556377	23557559	VIT_205s0094g00240	VIT_05s0094g00240	Chitinase, class IV [Vitis vinifera]	E3_2_1_14		Metabolism.Primary metabolism.Carbohydrate metabolism.			x
		23559863	23566154	VIT_205s0094g00250	VIT_05s0094g00250	Chitinase, class IV [Vitis vinifera]	E3_2_1_14		Metabolism.Primary metabolism.Carbohydrate metabolism.			x
		23567627	23568575	VIT_205s0094g00260	VIT_05s0094g00260	Chitinase, class IV [Vitis vinifera]	E3_2_1_14		Metabolism.Primary metabolism.Carbohydrate metabolism.			x
		23589618	23590948	VIT_205s0094g00270	VIT_05s0094g00270	Chitinase, class IV [Vitis vinifera]	E3_2_1_14		Metabolism.Primary metabolism.Carbohydrate metabolism.			x
		23599837	23601094	VIT_205s0094g00280	VIT_05s0094g00280	Chitinase, class IV [Vitis vinifera]	E3_2_1_14		Metabolism.Primary metabolism.Carbohydrate metabolism.			x
		23602082	23602873	VIT_205s0094g00290	VIT_05s0094g00290	Chitinase, class IV [Vitis vinifera]	E3_2_1_14		Metabolism.Primary metabolism.Carbohydrate metabolism.			x
		23613364	23617098	VIT_205s0094g00300	VIT_05s0094g00300	Chitinase class IV	E3_2_1_14		Metabolism.Primary metabolism.Carbohydrate metabolism.			x
		23632980	23634828	VIT_205s0094g00320	VIT_05s0094g00320	Chitinase, class IV [Vitis vinifera]	E3_2_1_14		Metabolism.Primary metabolism.Carbohydrate metabolism.			x
		23657612	23659290	VIT_205s0094g00340	VIT_05s0094g00330, VIT_05s0094g00340	Chitinase, class IV [Vitis vinifera]	PR3		Metabolism.Primary metabolism.Carbohydrate metabolism.		Dufour et al., 2013; Nesler et al., 2015	x
		23662399	23675612	VIT_205s0094g00350	VIT_05s0094g00350	Chitinase class IV	E3_2_1_14		Metabolism.Primary metabolism.Carbohydrate metabolism.			x
		23676027	23678910	VIT_205s0094g00360	VIT_05s0094g00360	Chitinase class IV	E3_2_1_14		Metabolism.Primary metabolism.Carbohydrate metabolism.			x
		23799506	23804786	VIT_205s0094g00470	VIT_05s0094g00470	Zinc finger (C3HC4-type ring finger)	ZFC3HC4_201		Regulation overview.Regulation of gene expression.Regulation of transcription.				x
		23815497	23820198	VIT_205s0094g00480	VIT_05s0094g00480	Ethylene-responsive protein	ER33		Signaling.Hormone Signaling.Ethylene Signaling.					x
		23827171	23863375	VIT_205s0094g00500	VIT_05s0094g00500	C2 domain-containing protein			Signaling.Signaling pathway.Protein kinase.	x
	9	14595800	14596803	VIT_209s0070g00810	VIT_09s0070g00810	AAA-type ATPase			Diverse functions.Gene family with diverse functions.AAA-type ATPase domain family.			x
		14596804	14611850	VIT_209s0070g00820	VIT_09s0070g00820	AAA-type ATPase			Diverse functions.Gene family with diverse functions.AAA-type ATPase domain family.			x
		14628656	14629126	VIT_209s0070g00840	VIT_09s0070g00840	AAA-type ATPase			Diverse functions.Gene family with diverse functions.AAA-type ATPase domain family.			x
		14900577	14904082	VIT_209s0070g01030	VIT_09s0070g01030	AAA-type ATPase			Diverse functions.Gene family with diverse functions.AAA-type ATPase domain family.			x
		15261892	15262137	VIT_209s0018g00090	VIT_09s0018g00090	ATATH6 (ABC2 homolog 6)	ATH6		Transport overview.Macromolecule transport.Multidrug transport.				x
		16094011	16097446	VIT_209s0018g00240	VIT_09s0018g00240	VviWRKY28 (WRKY40 like)	WRKY40		Regulation overview.Regulation of gene expression.Regulation of transcription.				x	x
		16169327	16171740	VIT_209s0018g00300	VIT_09s0018g00300	N-acetyltransferase hookless1 HLS1	HLS1_2		Signaling.Hormone Signaling.Ethylene Signaling.				x	x
		16188269	16274290	VIT_209s0018g00310	VIT_09s0018g00310	ABC transporter C member 1	K05665		Transport overview.Macromolecule transport.Multidrug transport.				x
		15295827	15296086	VIT_209s0018g00110	VIT_09s0018g00110	No hit			No hit	x
	3	11340989	11346383	VIT_203s0132g00040	VIT_03s0132g00040	ATHVA22A (Arabidopsis thaliana HVA22 homologue A)	HVA22A		Signaling.Hormone Signaling.ABA Signaling.				x	x
		11383628	11402232	VIT_203s0132g00050	VIT_03s0132g00050	ATHVA22A (Arabidopsis thaliana HVA22 homologue A)	HVA22A		Signaling.Hormone Signaling.ABA Signaling.				x	x
		11420552	11421355	VIT_203s0132g00080	VIT_03s0132g00080	ATHVA22A (Arabidopsis thaliana HVA22 homologue A)	HVA22A		Signaling.Hormone Signaling.ABA Signaling.				x	x
		11421788	11424852	VIT_203s0132g00090	VIT_03s0132g00090	ATHVA22A (Arabidopsis thaliana HVA22 homologue A)	HVA22A		Signaling.Hormone Signaling.ABA Signaling.				x	x
		11437388	11441986	VIT_203s0132g00100	VIT_03s0132g00100	ATHVA22A (Arabidopsis thaliana HVA22 homologue A)	HVA22A		Signaling.Hormone Signaling.ABA Signaling.				x	x
		11239802	11241097	VIT_203s0097g00680	VIT_03s0097g00680	Zinc finger (C3HC4-type ring finger)	ZFC3HC4_244		Regulation overview.Regulation of gene expression.Regulation of transcription.				x
		11275229	11275887	VIT_203s0097g00700	VIT_03s0097g00700	Pathogenesis-related protein 1 precursor (PRP 1)	PRP1		Signaling.Hormone Signaling.Jasmonate salicylate signaling.				x	x
		11598369	11619071	VIT_203s0132g00200	VIT_03s0132g00200	Methylmalonate-semialdehyde dehydrogenase	E1_2_1_27		Metabolism.Primary metabolism.Amino acid metabolism.	x
c-pice	16	1762569	1767364	VIT_216s0039g01840	VIT_16s0039g01840	Heat shock transcription factor protein 3 (HSF3)	HSF3		Regulation overview.Regulation of gene expression.Regulation of transcription.				x
		1809110	1812236	VIT_216s0039g01890	VIT_16s0039g01890	Transcription factor jumonji (jmj)	JARID1A_2		Regulation overview.Regulation of gene expression.Regulation of transcription.				x
		1824909	1830143	VIT_216s0039g01900	VIT_16s0039g01900	Myb KAN2 (KANADI 2)	KANADI2_2		Regulation overview.Regulation of gene expression.Regulation of transcription.				x
		1905332	1907861	VIT_216s0039g01920	VIT_16s0039g01920	Myb domain protein 93	MYB93_7		Regulation overview.Regulation of gene expression.Regulation of transcription.				x
		2068432	2078169	VIT_216s0039g02010	VIT_16s0039g02010	Vacuolar sorting-associated protein (Vps27)	VPS27		Transport overview.Macromolecule transport.Protein transport.				x
		6600848	6601955	VIT_216s0013g00890	VIT_16s0013g00890	Ethylene-responsive element binding factor	ERF1A		Signaling.Hormone Signaling.Ethylene Signaling.			x
		6635898	6636951	VIT_216s0013g00900	VIT_16s0013g00900	Ethylene-responsive transcription factor ERF105	ERF105_5		Signaling.Hormone Signaling.Ethylene Signaling.		Romero and Considine., 2015	x		x
		6676142	6677082	VIT_216s0013g00950	VIT_16s0013g00950	Ethylene-responsive transcription factor ERF105	ERF105_16		Signaling.Hormone Signaling.Ethylene Signaling.			x
		6692473	6693594	VIT_216s0013g00970	VIT_16s0013g00970	Ethylene responsive element binding factor 5	ERF5_5		Signaling.Hormone Signaling.Ethylene Signaling.			x
		6705921	6706850	VIT_216s0013g00980	VIT_16s0013g00980	Ethylene-responsive transcription factor ERF105	ERF105_8		Signaling.Hormone Signaling.Ethylene Signaling.			x
		6726472	6741091	VIT_216s0013g00990	VIT_16s0013g00990	Ethylene-responsive transcription factor ERF105	ERF105_14		Signaling.Hormone Signaling.Ethylene Signaling.			x
		6743247	6744192	VIT_216s0013g01000	VIT_16s0013g01000	Ethylene-responsive transcription factor ERF105	ERF105_10		Signaling.Hormone Signaling.Ethylene Signaling.			x
		6813591	6813930	VIT_216s0013g01030	VIT_16s0013g01030	Ethylene-responsive transcription factor ERF105	ERF105_12		Signaling.Hormone Signaling.Ethylene Signaling.			x
		6847559	6848572	VIT_216s0013g01050	VIT_16s0013g01050	Ethylene-responsive transcription factor ERF105	ERF105_2		Signaling.Hormone Signaling.Ethylene Signaling.			x
		6870530	6871530	VIT_216s0013g01060	VIT_16s0013g01060	Ethylene-responsive transcription factor ERF105	ERF105_6		Signaling.Hormone Signaling.Ethylene Signaling.			x
		6882668	6883919	VIT_216s0013g01064		ethylene-responsive transcription factor 5			Signaling.Hormone Signaling.Ethylene Signaling.			x
		6903257	6904333	VIT_216s0013g01070	VIT_16s0013g01070	Ethylene-responsive transcription factor ERF105	ERF105_3		Signaling.Hormone Signaling.Ethylene Signaling.		Romero and Considine., 2015	x		x
		6973919	6975043	VIT_216s0013g01080	VIT_16s0013g01080	Ethylene-responsive transcription factor ERF105	ERF105_9		Signaling.Hormone Signaling.Ethylene Signaling.			x
		6978314	6979340	VIT_216s0013g01090	VIT_16s0013g01090	Ethylene-responsive transcription factor ERF105	ERF105_4		Signaling.Hormone Signaling.Ethylene Signaling.			x
		7011487	7025010	VIT_216s0013g01110	VIT_16s0013g01110	Ethylene-responsive transcription factor 5	ERF5_3		Signaling.Hormone Signaling.Ethylene Signaling.			x
		7044798	7045848	VIT_216s0013g01120	VIT_16s0013g01120	Ethylene-responsive transcription factor ERF105	ERF105_17		Signaling.Hormone Signaling.Ethylene Signaling.			x
		15813825	15814917	VIT_216s0100g00380	VIT_16s0100g00380	DREB sub A-1 of ERF/AP2 transcription factor (CBF4)	DREB1A_1		Signaling.Hormone Signaling.Ethylene Signaling.			x
		15832474	15832968	VIT_216s0100g00390	VIT_16s0100g00390	AP2 domain-containing transcription factor TINY	TINY_7		Signaling.Hormone Signaling.Ethylene Signaling.			x
		15837953	15838931	VIT_216s0100g00400	VIT_16s0100g00400	Ethylene-responsive transcription factor ERF025	ERF025		Signaling.Hormone Signaling.Ethylene Signaling.			x
		2123044	2128577	VIT_216s0039g02040	VIT_16s0039g02040	4-coumarate-CoA ligase 3	E6_2_1_12		Metabolism.Secondary metabolism.Phenylpropanoid metabolism.			x
		2332463	2334702	VIT_216s0039g02230	VIT_16s0039g02230	UDP-glucose:flavonoid 3-O-glucosyltransferase (VvUFGT)	E2_4_1_91		Metabolism.Secondary metabolism.Phenylpropanoid metabolism.			x
		4082629	4084266	VIT_216s0115g00340	VIT_16s0115g00340	UDP-glucose: anthocyanidin 5,3-O-glucosyltransferase	E2_4_1_238		Metabolism.Secondary metabolism.Phenylpropanoid metabolism.			x
		4251085	4252862	VIT_216s0115g00360	VIT_16s0115g00360	Anthocyanidin 3-O-glucosyltransferase	E2_4_1_115		Metabolism.Secondary metabolism.Phenylpropanoid metabolism.			x
		2505835	2506467	VIT_216s0039g02350	VIT_16s0039g02350	Dihydroflavonol 4-reductase	E1_1_1_219		Metabolism.Secondary metabolism.Phenylpropanoid metabolism.			x
		13378319	13382553	VIT_216s0022g01390	VIT_16s0022g01390	flavonoid 3-monooxygenase	E1_14_13_21		Metabolism.Secondary metabolism.Phenylpropanoid metabolism.			x
		13531742	13534059	VIT_216s0022g01500	VIT_16s0022g01500	flavonoid 3',5'-hydroxylase -like protein	E1_14_13_88		Metabolism.Secondary metabolism.Phenylpropanoid metabolism.			x
		13549389	13582228	VIT_216s0022g01510	VIT_16s0022g01510	flavonoid 3',5'-hydroxylase -like protein	E1_14_13_88		Metabolism.Secondary metabolism.Phenylpropanoid metabolism.			x
		13618763	13620629	VIT_216s0022g01540	VIT_16s0022g01540	Flavonoid 3',5'-hydroxylase	E1_14_13_88		Metabolism.Secondary metabolism.Phenylpropanoid metabolism.			x
		14269633	14271192	VIT_216s0022g01970	VIT_16s0022g01970	Anthocyanidin 3-O-glucosyltransferase	E2_4_1_115		Metabolism.Secondary metabolism.Phenylpropanoid metabolism.			x
		12591947	12592329	VIT_216s0022g01000	VIT_16s0022g01000	Chalcone synthase [Vitis vinifera]	E2_3_1_74		Metabolism.Secondary metabolism.Phenylpropanoid metabolism.			x
		12637602	12638601	VIT_216s0022g01020	VIT_16s0022g01020	Chalcone synthase [Vitis vinifera]	E2_3_1_74		Metabolism.Secondary metabolism.Phenylpropanoid metabolism.			x
		12763168	12764673	VIT_216s0022g01070	VIT_16s0022g01070	Chalcone synthase [Vitis vinifera]	E2_3_1_74		Metabolism.Secondary metabolism.Phenylpropanoid metabolism.			x
		12948452	12949378	VIT_216s0022g01140	VIT_16s0022g01140	Chalcone synthase [Vitis vinifera]	E2_3_1_74		Metabolism.Secondary metabolism.Phenylpropanoid metabolism.			x
		13046370	13047296	VIT_216s0022g01190	VIT_16s0022g01190	Chalcone synthase [Vitis vinifera]	E2_3_1_74		Metabolism.Secondary metabolism.Phenylpropanoid metabolism.			x
		14671328	14672864	VIT_216s0022g02190	VIT_16s0022g02190	Chalcone and stilbene synthases	E2_3_1_74		Metabolism.Secondary metabolism.Phenylpropanoid metabolism.			x
		16238950	16240968	VIT_216s0100g00750	VIT_16s0100g00750	Stilbene synthase	VvSTS7		Metabolism.Secondary metabolism.Phenylpropanoid metabolism.		Vannozzi et al., 2012	x		x
		16252494	16253565	VIT_216s0100g00760	VIT_16s0100g00760	Stilbene synthase 2 [Vitis sp. cv. 'Norton']	VvSTS8		Metabolism.Secondary metabolism.Phenylpropanoid metabolism.		Vannozzi et al., 2012	x		x
		16268744	16270610	VIT_216s0100g00770	VIT_16s0100g00770	Stilbene synthase	VvSTS9		Metabolism.Secondary metabolism.Phenylpropanoid metabolism.		Vannozzi et al., 2012	x		x
		16276379	16278547	VIT_216s0100g00780	VIT_16s0100g00780	Stilbene synthase	VvSTS10		Metabolism.Secondary metabolism.Phenylpropanoid metabolism.		Vannozzi et al., 2012	x		x
		16286615	16288086	VIT_216s0100g00800	VIT_16s0100g00800	Stilbene synthase 4	VvSTS12		Metabolism.Secondary metabolism.Phenylpropanoid metabolism.		Vannozzi et al., 2012	x		x
		16289281	16290881	VIT_216s0100g00810	VIT_16s0100g00810	Stilbene synthase [Vitis vinifera]	VvSTS13		Metabolism.Secondary metabolism.Phenylpropanoid metabolism.		Vannozzi et al., 2012	x		x
		16335550	16338071	VIT_216s0100g00830	VIT_16s0100g00830	Stilbene synthase	VvSTS15		Metabolism.Secondary metabolism.Phenylpropanoid metabolism.		Vannozzi et al., 2012	x		x
		16342994	16344698	VIT_216s0100g00840	VIT_16s0100g00840	Stilbene synthase 4	VvSTS16		Metabolism.Secondary metabolism.Phenylpropanoid metabolism.		Vannozzi et al., 2012	x		x
		16346418	16347950	VIT_216s0100g00850	VIT_16s0100g00850	Stilbene synthase	VvSTS17		Metabolism.Secondary metabolism.Phenylpropanoid metabolism.		Vannozzi et al., 2012	x		x
		16349897	16351446	VIT_216s0100g00860	VIT_16s0100g00860	Chalcone synthase	VvSTS18		Metabolism.Secondary metabolism.Phenylpropanoid metabolism.		Vannozzi et al., 2012	x		x
		16366812	16368417	VIT_216s0100g00880	VIT_16s0100g00880	Stilbene synthase [Vitis pseudoreticulata]	VvSTS19		Metabolism.Secondary metabolism.Phenylpropanoid metabolism.		Vannozzi et al., 2012	x		x
		16385884	16397049	VIT_216s0100g00900	VIT_16s0100g00900	Stilbene synthase [Vitis pseudoreticulata]	VvSTS20		Metabolism.Secondary metabolism.Phenylpropanoid metabolism.		Vannozzi et al., 2012	x		x
		16398197	16400134	VIT_216s0100g00910	VIT_16s0100g00910	Stilbene synthase - grape	VvSTS21		Metabolism.Secondary metabolism.Phenylpropanoid metabolism.		Vannozzi et al., 2012	x		x
		16404994	16406667	VIT_216s0100g00920	VIT_16s0100g00920	Stilbene synthase - grape	VvSTS22		Metabolism.Secondary metabolism.Phenylpropanoid metabolism.		Vannozzi et al., 2012	x		x
		16408318	16409839	VIT_216s0100g00930	VIT_16s0100g00930	Stilbene synthase 2	VvSTS23		Metabolism.Secondary metabolism.Phenylpropanoid metabolism.		Vannozzi et al., 2012	x		x
		16411708	16413390	VIT_216s0100g00940	VIT_16s0100g00940	Stilbene synthase 3 [Vitis sp. cv. 'Norton']	VvSTS24		Metabolism.Secondary metabolism.Phenylpropanoid metabolism.		Vannozzi et al., 2012	x		x
		16430833	16431392	VIT_216s0100g00950	VIT_16s0100g00950	Stilbene synthase 3	VvSTS25		Metabolism.Secondary metabolism.Phenylpropanoid metabolism.		Vannozzi et al., 2012	x		x
		16440652	16441618	VIT_216s0100g00960	VIT_16s0100g00960	Stilbene synthase [Vitis pseudoreticulata]	VvSTS26		Metabolism.Secondary metabolism.Phenylpropanoid metabolism.		Vannozzi et al., 2012	x		x
		16466734	16468638	VIT_216s0100g00990	VIT_16s0100g00990	Stilbene synthase 2	VvSTS27		Metabolism.Secondary metabolism.Phenylpropanoid metabolism.		Vannozzi et al., 2012	x		x
		16476721	16478681	VIT_216s0100g01000	VIT_16s0100g01000	Stilbene synthase 4	VvSTS28		Metabolism.Secondary metabolism.Phenylpropanoid metabolism.		Vannozzi et al., 2012	x		x
		16491297	16493205	VIT_216s0100g01010	VIT_16s0100g01010	Stilbene synthase	VvSTS29		Metabolism.Secondary metabolism.Phenylpropanoid metabolism.		Vannozzi et al., 2012	x		x
		16503220	16509557	VIT_216s0100g01020	VIT_16s0100g01020	Stilbene synthase [Vitis pseudoreticulata]	VvSTS30		Metabolism.Secondary metabolism.Phenylpropanoid metabolism.		Vannozzi et al., 2012	x		x
		16503220	16509557	VIT_216s0100g01020	VIT_16s0100g01030	Stilbene synthase [Vitis quinquangularis]	VvSTS31		Metabolism.Secondary metabolism.Phenylpropanoid metabolism.		Vannozzi et al., 2012	x		x
		16511136	16512898	VIT_216s0100g01040	VIT_16s0100g01040	Stilbene synthase - grape	VvSTS32		Metabolism.Secondary metabolism.Phenylpropanoid metabolism.		Vannozzi et al., 2012	x		x
		16520942	16521965	VIT_216s0100g01060	VIT_16s0100g01060	Stilbene synthase	VvSTS33		Metabolism.Secondary metabolism.Phenylpropanoid metabolism.		Vannozzi et al., 2012	x		x
		16525933	16527963	VIT_216s0100g01070	VIT_16s0100g01070	Resveratrol synthase [Vitis vinifera]	VvSTS35		Metabolism.Secondary metabolism.Phenylpropanoid metabolism.		Vannozzi et al., 2012	x		x
		16555604	16557733	VIT_216s0100g01100	VIT_16s0100g01100	Stilbene synthase	VvSTS36		Metabolism.Secondary metabolism.Phenylpropanoid metabolism.		Vannozzi et al., 2012	x		x
		16587220	16614892	VIT_216s0100g01110	VIT_16s0100g01110	Resveratrol synthase (RS1)	VvSTS37		Metabolism.Secondary metabolism.Phenylpropanoid metabolism.		Vannozzi et al., 2012	x		x
		16615515	16617259	VIT_216s0100g01120	VIT_16s0100g01120	Stilbene synthase	VvSTS39		Metabolism.Secondary metabolism.Phenylpropanoid metabolism.		Vannozzi et al., 2012	x		x
		16618991	16624707	VIT_216s0100g01130	VIT_16s0100g01130	Stilbene synthase [Vitis vinifera]	VvSTS41		Metabolism.Secondary metabolism.Phenylpropanoid metabolism.		Vannozzi et al., 2012	x		x
		16627150	16629209	VIT_216s0100g01140	VIT_16s0100g01140	Stilbene synthase 2	VvSTS42		Metabolism.Secondary metabolism.Phenylpropanoid metabolism.		Vannozzi et al., 2012	x		x
		16643899	16645890	VIT_216s0100g01150	VIT_16s0100g01150	Stilbene synthase [Vitis vinifera]	VvSTS43		Metabolism.Secondary metabolism.Phenylpropanoid metabolism.		Vannozzi et al., 2012	x		x
		16673901	16675599	VIT_216s0100g01160	VIT_16s0100g01160	Stilbene synthase [Vitis vinifera]	VvSTS45		Metabolism.Secondary metabolism.Phenylpropanoid metabolism.		Vannozzi et al., 2012	x		x
		16682384	16711905	VIT_216s0100g01170	VIT_16s0100g01170	Stilbene synthase 1 [Vitis vinifera]	VvSTS46		Metabolism.Secondary metabolism.Phenylpropanoid metabolism.		Vannozzi et al., 2012	x		x
		16682384	16711905	VIT_216s0100g01170	VIT_16s0100g01190	Stilbene synthase [Vitis vinifera]	VvSTS47		Metabolism.Secondary metabolism.Phenylpropanoid metabolism.		Vannozzi et al., 2012	x		x
		16682384	16711905	VIT_216s0100g01170	VIT_16s0100g01200	Stilbene synthase	VvSTS48		Metabolism.Secondary metabolism.Phenylpropanoid metabolism.		Vannozzi et al., 2012	x		x
		15204145	15205539	VIT_216s0022g02470	VIT_16s0022g02470	Cationic peroxidase (VviPrxIII08a)	VviPrxIII08a		Metabolism.Primary metabolism.Amino acid metabolism.					x
		15385296	15386489	VIT_216s0100g00090	VIT_16s0100g00090	Cationic peroxidase (VviPrxIII08b)	VviPrxIII08b		Metabolism.Primary metabolism.Amino acid metabolism.					x
		14376854	14382523	VIT_216s0022g02040	VIT_16s0022g02040	PBS2 (PPHB susceptible 2)	K13430		Response to stimulus.Stress response.Biotic stress response.		Moroldo et al., 2008; Casagrande et al., 2011			x
		13779080	13785751	VIT_216s0022g01690	VIT_16s0022g01690	Band 7 family	BAND7		Transport overview.Accessory factors involved in transport.Auxiliary transport proteins.		Polesani et al., 2010; Casagrande et al., 2011			x
		4710657	4711446	VIT_216s0013g00010	VIT_16s0013g00010	Germin-like protein 3 [Vitis vinifera]			Metabolism.Primary metabolism.Generation of metabolite precursors and energy.				x
		4756055	4756844	VIT_216s0013g00060	VIT_16s0013g00060	Germin-like protein 3 [Vitis vinifera]			Metabolism.Primary metabolism.Generation of metabolite precursors and energy.				x
		4803143	4803899	VIT_216s0013g00072		germin-like protein 2-1-like			Metabolism.Primary metabolism.Generation of metabolite precursors and energy.				x
		4817803	4818756	VIT_216s0013g00076		germin-like protein 2-1-like			Metabolism.Primary metabolism.Generation of metabolite precursors and energy.				x
		4824697	4825479	VIT_216s0013g00078		germin-like protein 2-1-like			Metabolism.Primary metabolism.Generation of metabolite precursors and energy.				x
		4849401	4850238	VIT_216s0013g00085		germin-like protein 2-1-like			Metabolism.Primary metabolism.Generation of metabolite precursors and energy.				x
		4869069	4870382	VIT_216s0013g00090	VIT_16s0013g00090	Germin-like protein 3 [Vitis vinifera]			Metabolism.Primary metabolism.Generation of metabolite precursors and energy.				x
		4873768	4874524	VIT_216s0013g00096		germin-like protein 2-1-like			Metabolism.Primary metabolism.Generation of metabolite precursors and energy.				x
		4878485	4879315	VIT_216s0013g00102		germin-like protein 2-1-like			Metabolism.Primary metabolism.Generation of metabolite precursors and energy.				x
	18	12377314	12378089	VIT_218s0001g14400	VIT_18s0001g14400	Peptidyl-prolyl cis-trans isomerase ROC5 (rotamase CYP 5)	CYP		Metabolism.Primary metabolism.Protein metabolism and modification.		Monteiro et al., 2013
		12145887	12151198	VIT_218s0001g14100	VIT_18s0001g14100	ABA-responsive protein (HVA22)HVA22H	HVA22H		Signaling.Hormone Signaling.ABA Signaling.				x
		12160213	12174289	VIT_218s0001g14120	VIT_18s0001g14120	Translation initiation factor eIF-3 subunit 3	K03247		Metabolism.Primary metabolism.Protein metabolism and modification.	x
		12179308	12181973	VIT_218s0001g14130	VIT_18s0001g14130	Zinc finger (C2H2 type) family	C2H2FAM_7		Regulation overview.Regulation of gene expression.Regulation of transcription.				x
		12205115	12205631	VIT_218s0001g14160	VIT_18s0001g14160	Heat-and acid-stable phosphoprotein			Regulation overview.Regulation of gene expression.Regulation of transcription.				x
		12302766	12306068	VIT_218s0001g14310	VIT_18s0001g14310	Flavonone- 3-hydroxylase	E1_14_11_9		Metabolism.Secondary metabolism.Phenylpropanoid metabolism.			x
		12468302	12470967	VIT_218s0001g14480	VIT_18s0001g14480	Thaumatin SCUTL1			Response to stimulus.Stress response..				x
		12488434	12491157	VIT_218s0001g14490	VIT_18s0001g14490	Thaumatin			Response to stimulus.Stress response..				x
		12935786	12938228	VIT_218s0001g14890	VIT_18s0001g14890	ABA-responsive element-binding protein 3 (AREB3)	AREB3_3		Signaling.Hormone Signaling.ABA Signaling.				x
t-pice	18	11767436	11769613	VIT_218s0001g13770	VIT_18s0001g13770	Cytochrome P450, family 83, subfamily B, polypeptide 1	K11818		Metabolism.Secondary metabolism.Primary amino acids derivated metabolism.			x
		11774186	11776264	VIT_218s0001g13780	VIT_18s0001g13780	Cytochrome P450, family 83, subfamily B, polypeptide 1	K11818		Metabolism.Secondary metabolism.Primary amino acids derivated metabolism.			x
		11779188	11781395	VIT_218s0001g13790	VIT_18s0001g13790	Cytochrome P450, family 83, subfamily B, polypeptide 1	K11818		Metabolism.Secondary metabolism.Primary amino acids derivated metabolism.			x
		11794593	11796161	VIT_218s0001g13820	VIT_18s0001g13820	Cytochrome P450, family 83, subfamily B, polypeptide 1	K11818		Metabolism.Secondary metabolism.Primary amino acids derivated metabolism.			x
		11801810	11803547	VIT_218s0001g13830	VIT_18s0001g13830	Cytochrome P450, family 83, subfamily B, polypeptide 1	K11818		Metabolism.Secondary metabolism.Primary amino acids derivated metabolism.			x
		11832255	11834105	VIT_218s0001g13850	VIT_18s0001g13850	Cytochrome P450, family 83, subfamily B, polypeptide 1	K11818		Metabolism.Secondary metabolism.Primary amino acids derivated metabolism.			x
		13365423	13366663	VIT_218s0001g15240	VIT_18s0001g15240	Blue (type 1) copper domain			Unclassified...	x
		13521041	13522535	VIT_218s0001g15390	VIT_18s0001g15390	Gaiacol peroxidase (peroxidase 43) (VviPrxIII21a)	VviPrxIII21a		Metabolism.Primary metabolism.Amino acid metabolism.				x	x
		15998867	15999377	VIT_218s0076g00275		transcription factor myb1r1-like			Regulation overview.Regulation of gene expression.Regulation of transcription.				x
		16209694	16218061	VIT_218s0076g00330	VIT_18s0076g00330	VirE2-interacting protein (VIP1)	VIP1		Regulation overview.Regulation of gene expression.Regulation of transcription.				x
		16303271	16307327	VIT_218s0076g00380	VIT_18s0076g00380	ABC transporter F member 6	ABCF6		Transport overview.Macromolecule transport.Multidrug transport.				x
ptero	16	2436244	2436511	VIT_216s0039g02280	VIT_16s0039g02280	EIX receptor 2			Diverse functions.Gene family with diverse functions.NBS-LRR superfamily.			x
		2452222	2456768	VIT_216s0039g02300	VIT_16s0039g02300	EIX receptor 2			Diverse functions.Gene family with diverse functions.NBS-LRR superfamily.			x
		2506483	2512220	VIT_216s0039g02360	VIT_16s0039g02360	Disease resistance protein (NBS-LRR class)			Diverse functions.Gene family with diverse functions.NBS-LRR superfamily.			x
		2513506	2515019	VIT_216s0039g02370	VIT_16s0039g02370	EIX receptor 2			Diverse functions.Gene family with diverse functions.NBS-LRR superfamily.			x
		2515225	2516111	VIT_216s0039g02380	VIT_16s0039g02380	Disease resistance family protein			Diverse functions.Gene family with diverse functions.NBS-LRR superfamily.			x
		4710657	4711446	VIT_216s0013g00010	VIT_16s0013g00010	Germin-like protein 3 [Vitis vinifera]			Metabolism.Primary metabolism.Generation of metabolite precursors and energy.				x
		4756055	4756844	VIT_216s0013g00060	VIT_16s0013g00060	Germin-like protein 3 [Vitis vinifera]			Metabolism.Primary metabolism.Generation of metabolite precursors and energy.				x
		4803143	4803899	VIT_216s0013g00072		germin-like protein 2-1-like			Metabolism.Primary metabolism.Generation of metabolite precursors and energy.				x
		4817803	4818756	VIT_216s0013g00076		germin-like protein 2-1-like			Metabolism.Primary metabolism.Generation of metabolite precursors and energy.				x
		4824697	4825479	VIT_216s0013g00078		germin-like protein 2-1-like			Metabolism.Primary metabolism.Generation of metabolite precursors and energy.				x
		4849401	4850238	VIT_216s0013g00085		germin-like protein 2-1-like			Metabolism.Primary metabolism.Generation of metabolite precursors and energy.				x
		4869069	4870382	VIT_216s0013g00090	VIT_16s0013g00090	Germin-like protein 3 [Vitis vinifera]			Metabolism.Primary metabolism.Generation of metabolite precursors and energy.				x
		4873768	4874524	VIT_216s0013g00096		germin-like protein 2-1-like			Metabolism.Primary metabolism.Generation of metabolite precursors and energy.				x
		4878485	4879315	VIT_216s0013g00102		germin-like protein 2-1-like			Metabolism.Primary metabolism.Generation of metabolite precursors and energy.				x
		5978296	5978774	VIT_216s0013g00670	VIT_16s0013g00670	TIR-NBS-LRR-TIR disease resistance protein			Diverse functions.Gene family with diverse functions.NBS-LRR superfamily.			x
		6086291	6088767	VIT_216s0013g00720		disease resistance protein rps5-like			Diverse functions.Gene family with diverse functions.NBS-LRR superfamily.			x
		8196203	8231928	VIT_216s0013g01500	VIT_16s0013g01500	Disease resistance protein			Diverse functions.Gene family with diverse functions.NBS-LRR superfamily.			x
		8661140	8663788	VIT_216s0013g01700	VIT_16s0013g01700	Disease resistance protein			Diverse functions.Gene family with diverse functions.NBS-LRR superfamily.			x
		8925514	8926244	VIT_216s0013g01830	VIT_16s0013g01830	Leucine-rich repeat family protein			Diverse functions.Gene family with diverse functions.NBS-LRR superfamily.			x
		10737560	10745298	VIT_216s0022g00080	VIT_16s0022g00080	HcrVf2 protein			Diverse functions.Gene family with diverse functions.NBS-LRR superfamily.			x
		11038465	11045474	VIT_216s0022g00240	VIT_16s0022g00240	EIX receptor 2			Diverse functions.Gene family with diverse functions.NBS-LRR superfamily.			x
		11946895	11947987	VIT_216s0022g00620	VIT_16s0022g00620	HcrVf3 protein			Diverse functions.Gene family with diverse functions.NBS-LRR superfamily.			x
		2123044	2128577	VIT_216s0039g02040	VIT_16s0039g02040	4-coumarate-CoA ligase 3	E6_2_1_12		Metabolism.Secondary metabolism.Phenylpropanoid metabolism.			x
		2332463	2334702	VIT_216s0039g02230	VIT_16s0039g02230	UDP-glucose:flavonoid 3-O-glucosyltransferase (VvUFGT)	E2_4_1_91		Metabolism.Secondary metabolism.Phenylpropanoid metabolism.			x
		4082629	4084266	VIT_216s0115g00340	VIT_16s0115g00340	UDP-glucose: anthocyanidin 5,3-O-glucosyltransferase	E2_4_1_238		Metabolism.Secondary metabolism.Phenylpropanoid metabolism.			x
		4251085	4252862	VIT_216s0115g00360	VIT_16s0115g00360	Anthocyanidin 3-O-glucosyltransferase	E2_4_1_115		Metabolism.Secondary metabolism.Phenylpropanoid metabolism.			x
		2505835	2506467	VIT_216s0039g02350	VIT_16s0039g02350	Dihydroflavonol 4-reductase	E1_1_1_219		Metabolism.Secondary metabolism.Phenylpropanoid metabolism.			x
		13378319	13382553	VIT_216s0022g01390	VIT_16s0022g01390	flavonoid 3-monooxygenase	E1_14_13_21		Metabolism.Secondary metabolism.Phenylpropanoid metabolism.			x
		13531742	13534059	VIT_216s0022g01500	VIT_16s0022g01500	flavonoid 3',5'-hydroxylase -like protein	E1_14_13_88		Metabolism.Secondary metabolism.Phenylpropanoid metabolism.			x
		13549389	13582228	VIT_216s0022g01510	VIT_16s0022g01510	flavonoid 3',5'-hydroxylase -like protein	E1_14_13_88		Metabolism.Secondary metabolism.Phenylpropanoid metabolism.			x
		13618763	13620629	VIT_216s0022g01540	VIT_16s0022g01540	Flavonoid 3',5'-hydroxylase	E1_14_13_88		Metabolism.Secondary metabolism.Phenylpropanoid metabolism.			x
		14269633	14271192	VIT_216s0022g01970	VIT_16s0022g01970	Anthocyanidin 3-O-glucosyltransferase	E2_4_1_115		Metabolism.Secondary metabolism.Phenylpropanoid metabolism.			x
		12591947	12592329	VIT_216s0022g01000	VIT_16s0022g01000	Chalcone synthase [Vitis vinifera]	E2_3_1_74		Metabolism.Secondary metabolism.Phenylpropanoid metabolism.			x
		12637602	12638601	VIT_216s0022g01020	VIT_16s0022g01020	Chalcone synthase [Vitis vinifera]	E2_3_1_74		Metabolism.Secondary metabolism.Phenylpropanoid metabolism.			x
		12763168	12764673	VIT_216s0022g01070	VIT_16s0022g01070	Chalcone synthase [Vitis vinifera]	E2_3_1_74		Metabolism.Secondary metabolism.Phenylpropanoid metabolism.			x
		12948452	12949378	VIT_216s0022g01140	VIT_16s0022g01140	Chalcone synthase [Vitis vinifera]	E2_3_1_74		Metabolism.Secondary metabolism.Phenylpropanoid metabolism.			x
		13046370	13047296	VIT_216s0022g01190	VIT_16s0022g01190	Chalcone synthase [Vitis vinifera]	E2_3_1_74		Metabolism.Secondary metabolism.Phenylpropanoid metabolism.			x
		14671328	14672864	VIT_216s0022g02190	VIT_16s0022g02190	Chalcone and stilbene synthases	E2_3_1_74		Metabolism.Secondary metabolism.Phenylpropanoid metabolism.			x
		16238950	16240968	VIT_216s0100g00750	VIT_16s0100g00750	Stilbene synthase	VvSTS7		Metabolism.Secondary metabolism.Phenylpropanoid metabolism.		Vannozzi et al., 2012	x		x
		16252494	16253565	VIT_216s0100g00760	VIT_16s0100g00760	Stilbene synthase 2 [Vitis sp. cv. 'Norton']	VvSTS8		Metabolism.Secondary metabolism.Phenylpropanoid metabolism.		Vannozzi et al., 2012	x		x
		16268744	16270610	VIT_216s0100g00770	VIT_16s0100g00770	Stilbene synthase	VvSTS9		Metabolism.Secondary metabolism.Phenylpropanoid metabolism.		Vannozzi et al., 2012	x		x
		16276379	16278547	VIT_216s0100g00780	VIT_16s0100g00780	Stilbene synthase	VvSTS10		Metabolism.Secondary metabolism.Phenylpropanoid metabolism.		Vannozzi et al., 2012	x		x
		16286615	16288086	VIT_216s0100g00800	VIT_16s0100g00800	Stilbene synthase 4	VvSTS12		Metabolism.Secondary metabolism.Phenylpropanoid metabolism.		Vannozzi et al., 2012	x		x
		16289281	16290881	VIT_216s0100g00810	VIT_16s0100g00810	Stilbene synthase [Vitis vinifera]	VvSTS13		Metabolism.Secondary metabolism.Phenylpropanoid metabolism.		Vannozzi et al., 2012	x		x
		16335550	16338071	VIT_216s0100g00830	VIT_16s0100g00830	Stilbene synthase	VvSTS15		Metabolism.Secondary metabolism.Phenylpropanoid metabolism.		Vannozzi et al., 2012	x		x
		16342994	16344698	VIT_216s0100g00840	VIT_16s0100g00840	Stilbene synthase 4	VvSTS16		Metabolism.Secondary metabolism.Phenylpropanoid metabolism.		Vannozzi et al., 2012	x		x
		16346418	16347950	VIT_216s0100g00850	VIT_16s0100g00850	Stilbene synthase	VvSTS17		Metabolism.Secondary metabolism.Phenylpropanoid metabolism.		Vannozzi et al., 2012	x		x
		16349897	16351446	VIT_216s0100g00860	VIT_16s0100g00860	Chalcone synthase	VvSTS18		Metabolism.Secondary metabolism.Phenylpropanoid metabolism.		Vannozzi et al., 2012	x		x
		16366812	16368417	VIT_216s0100g00880	VIT_16s0100g00880	Stilbene synthase [Vitis pseudoreticulata]	VvSTS19		Metabolism.Secondary metabolism.Phenylpropanoid metabolism.		Vannozzi et al., 2012	x		x
		16385884	16397049	VIT_216s0100g00900	VIT_16s0100g00900	Stilbene synthase [Vitis pseudoreticulata]	VvSTS20		Metabolism.Secondary metabolism.Phenylpropanoid metabolism.		Vannozzi et al., 2012	x		x
		16398197	16400134	VIT_216s0100g00910	VIT_16s0100g00910	Stilbene synthase - grape	VvSTS21		Metabolism.Secondary metabolism.Phenylpropanoid metabolism.		Vannozzi et al., 2012	x		x
		16404994	16406667	VIT_216s0100g00920	VIT_16s0100g00920	Stilbene synthase - grape	VvSTS22		Metabolism.Secondary metabolism.Phenylpropanoid metabolism.		Vannozzi et al., 2012	x		x
		16408318	16409839	VIT_216s0100g00930	VIT_16s0100g00930	Stilbene synthase 2	VvSTS23		Metabolism.Secondary metabolism.Phenylpropanoid metabolism.		Vannozzi et al., 2012	x		x
		16411708	16413390	VIT_216s0100g00940	VIT_16s0100g00940	Stilbene synthase 3 [Vitis sp. cv. 'Norton']	VvSTS24		Metabolism.Secondary metabolism.Phenylpropanoid metabolism.		Vannozzi et al., 2012	x		x
		16430833	16431392	VIT_216s0100g00950	VIT_16s0100g00950	Stilbene synthase 3	VvSTS25		Metabolism.Secondary metabolism.Phenylpropanoid metabolism.		Vannozzi et al., 2012	x		x
		16440652	16441618	VIT_216s0100g00960	VIT_16s0100g00960	Stilbene synthase [Vitis pseudoreticulata]	VvSTS26		Metabolism.Secondary metabolism.Phenylpropanoid metabolism.		Vannozzi et al., 2012	x		x
		16466734	16468638	VIT_216s0100g00990	VIT_16s0100g00990	Stilbene synthase 2	VvSTS27		Metabolism.Secondary metabolism.Phenylpropanoid metabolism.		Vannozzi et al., 2012	x		x
		16476721	16478681	VIT_216s0100g01000	VIT_16s0100g01000	Stilbene synthase 4	VvSTS28		Metabolism.Secondary metabolism.Phenylpropanoid metabolism.		Vannozzi et al., 2012	x		x
		16491297	16493205	VIT_216s0100g01010	VIT_16s0100g01010	Stilbene synthase	VvSTS29		Metabolism.Secondary metabolism.Phenylpropanoid metabolism.		Vannozzi et al., 2012	x		x
		16503220	16509557	VIT_216s0100g01020	VIT_16s0100g01020	Stilbene synthase [Vitis pseudoreticulata]	VvSTS30		Metabolism.Secondary metabolism.Phenylpropanoid metabolism.		Vannozzi et al., 2012	x		x
		16503220	16509557	VIT_216s0100g01020	VIT_16s0100g01030	Stilbene synthase [Vitis quinquangularis]	VvSTS30		Metabolism.Secondary metabolism.Phenylpropanoid metabolism.		Vannozzi et al., 2012	x		x
		16511136	16512898	VIT_216s0100g01040	VIT_16s0100g01040	Stilbene synthase - grape	VvSTS32		Metabolism.Secondary metabolism.Phenylpropanoid metabolism.		Vannozzi et al., 2012	x		x
		16520942	16521965	VIT_216s0100g01060	VIT_16s0100g01060	Stilbene synthase	VvSTS33		Metabolism.Secondary metabolism.Phenylpropanoid metabolism.		Vannozzi et al., 2012	x		x
		16525933	16527963	VIT_216s0100g01070	VIT_16s0100g01070	Resveratrol synthase [Vitis vinifera]	VvSTS35		Metabolism.Secondary metabolism.Phenylpropanoid metabolism.		Vannozzi et al., 2012	x		x
		16555604	16557733	VIT_216s0100g01100	VIT_16s0100g01100	Stilbene synthase	VvSTS36		Metabolism.Secondary metabolism.Phenylpropanoid metabolism.		Vannozzi et al., 2012	x		x
		16587220	16614892	VIT_216s0100g01110	VIT_16s0100g01110	Resveratrol synthase (RS1)	VvSTS37		Metabolism.Secondary metabolism.Phenylpropanoid metabolism.		Vannozzi et al., 2012	x		x
		16615515	16617259	VIT_216s0100g01120	VIT_16s0100g01120	Stilbene synthase	VvSTS39		Metabolism.Secondary metabolism.Phenylpropanoid metabolism.		Vannozzi et al., 2012	x		x
		16618991	16624707	VIT_216s0100g01130	VIT_16s0100g01130	Stilbene synthase [Vitis vinifera]	VvSTS41		Metabolism.Secondary metabolism.Phenylpropanoid metabolism.		Vannozzi et al., 2012	x		x
		16627150	16629209	VIT_216s0100g01140	VIT_16s0100g01140	Stilbene synthase 2	VvSTS42		Metabolism.Secondary metabolism.Phenylpropanoid metabolism.		Vannozzi et al., 2012	x		x
		16643899	16645890	VIT_216s0100g01150	VIT_16s0100g01150	Stilbene synthase [Vitis vinifera]	VvSTS43		Metabolism.Secondary metabolism.Phenylpropanoid metabolism.		Vannozzi et al., 2012	x		x
		16673901	16675599	VIT_216s0100g01160	VIT_16s0100g01160	Stilbene synthase [Vitis vinifera]	VvSTS45		Metabolism.Secondary metabolism.Phenylpropanoid metabolism.		Vannozzi et al., 2012	x		x
		16682384	16711905	VIT_216s0100g01170	VIT_16s0100g01170	Stilbene synthase 1 [Vitis vinifera]	VvSTS46		Metabolism.Secondary metabolism.Phenylpropanoid metabolism.		Vannozzi et al., 2012	x		x
		16682384	16711905	VIT_216s0100g01170	VIT_16s0100g01190	Stilbene synthase [Vitis vinifera]	VvSTS46		Metabolism.Secondary metabolism.Phenylpropanoid metabolism.		Vannozzi et al., 2012	x		x
		16682384	16711905	VIT_216s0100g01170	VIT_16s0100g01200	Stilbene synthase	VvSTS46		Metabolism.Secondary metabolism.Phenylpropanoid metabolism.		Vannozzi et al., 2012	x		x
		6600848	6601955	VIT_216s0013g00890	VIT_16s0013g00890	Ethylene-responsive element binding factor	ERF1A		Signaling.Hormone Signaling.Ethylene Signaling.			x
		6635898	6636951	VIT_216s0013g00900	VIT_16s0013g00900	Ethylene-responsive transcription factor ERF105	ERF105_5		Signaling.Hormone Signaling.Ethylene Signaling.		Romero and Considine., 2015	x		x
		6676142	6677082	VIT_216s0013g00950	VIT_16s0013g00950	Ethylene-responsive transcription factor ERF105	ERF105_16		Signaling.Hormone Signaling.Ethylene Signaling.			x
		6692473	6693594	VIT_216s0013g00970	VIT_16s0013g00970	Ethylene responsive element binding factor 5	ERF5_5		Signaling.Hormone Signaling.Ethylene Signaling.			x
		6705921	6706850	VIT_216s0013g00980	VIT_16s0013g00980	Ethylene-responsive transcription factor ERF105	ERF105_8		Signaling.Hormone Signaling.Ethylene Signaling.			x
		6726472	6741091	VIT_216s0013g00990	VIT_16s0013g00990	Ethylene-responsive transcription factor ERF105	ERF105_14		Signaling.Hormone Signaling.Ethylene Signaling.			x
		6743247	6744192	VIT_216s0013g01000	VIT_16s0013g01000	Ethylene-responsive transcription factor ERF105	ERF105_10		Signaling.Hormone Signaling.Ethylene Signaling.			x
		6813591	6813930	VIT_216s0013g01030	VIT_16s0013g01030	Ethylene-responsive transcription factor ERF105	ERF105_12		Signaling.Hormone Signaling.Ethylene Signaling.			x
		6847559	6848572	VIT_216s0013g01050	VIT_16s0013g01050	Ethylene-responsive transcription factor ERF105	ERF105_2		Signaling.Hormone Signaling.Ethylene Signaling.			x
		6870530	6871530	VIT_216s0013g01060	VIT_16s0013g01060	Ethylene-responsive transcription factor ERF105	ERF105_6		Signaling.Hormone Signaling.Ethylene Signaling.			x
		6882668	6883919	VIT_216s0013g01064		ethylene-responsive transcription factor 5			Signaling.Hormone Signaling.Ethylene Signaling.			x
		6903257	6904333	VIT_216s0013g01070	VIT_16s0013g01070	Ethylene-responsive transcription factor ERF105	ERF105_3		Signaling.Hormone Signaling.Ethylene Signaling.		Romero and Considine., 2015	x		x
		6973919	6975043	VIT_216s0013g01080	VIT_16s0013g01080	Ethylene-responsive transcription factor ERF105	ERF105_9		Signaling.Hormone Signaling.Ethylene Signaling.			x
		6978314	6979340	VIT_216s0013g01090	VIT_16s0013g01090	Ethylene-responsive transcription factor ERF105	ERF105_4		Signaling.Hormone Signaling.Ethylene Signaling.			x
		7011487	7025010	VIT_216s0013g01110	VIT_16s0013g01110	Ethylene-responsive transcription factor 5	ERF5_3		Signaling.Hormone Signaling.Ethylene Signaling.			x
		7044798	7045848	VIT_216s0013g01120	VIT_16s0013g01120	Ethylene-responsive transcription factor ERF105	ERF105_17		Signaling.Hormone Signaling.Ethylene Signaling.			x
		15813825	15814917	VIT_216s0100g00380	VIT_16s0100g00380	DREB sub A-1 of ERF/AP2 transcription factor (CBF4)	DREB1A_1		Signaling.Hormone Signaling.Ethylene Signaling.			x
		15832474	15832968	VIT_216s0100g00390	VIT_16s0100g00390	AP2 domain-containing transcription factor TINY	TINY_7		Signaling.Hormone Signaling.Ethylene Signaling.			x
		15837953	15838931	VIT_216s0100g00400	VIT_16s0100g00400	Ethylene-responsive transcription factor ERF025	ERF025		Signaling.Hormone Signaling.Ethylene Signaling.			x
		7157069	7158181	VIT_216s0013g01150	VIT_16s0013g01150	Rust resistance kinase Lr10			Signaling.Signaling pathway.Protein kinase.			x
		7159304	7160423	VIT_216s0013g01160	VIT_16s0013g01160	Receptor kinase homolog LRK10			Signaling.Signaling pathway.Protein kinase.			x
		7287620	7288945	VIT_216s0013g01170	VIT_16s0013g01170	Ser/Thr receptor-like kinase1			Signaling.Signaling pathway.Protein kinase.			x
		7290715	7292699	VIT_216s0013g01175		probable receptor-like protein kinase at5g39020-like			Signaling.Signaling pathway.Protein kinase.			x
		7341434	7344882	VIT_216s0013g01190	VIT_16s0013g01190	Receptor serine/threonine kinase PR5K			Signaling.Signaling pathway.Protein kinase.			x
		7348372	7348929	VIT_216s0013g01192		probable receptor-like protein kinase at1g67000-like			Signaling.Signaling pathway.Protein kinase.			x
		7370629	7371786	VIT_216s0013g01194		probable receptor-like protein kinase at1g67000-like			Signaling.Signaling pathway.Protein kinase.			x
		7429001	7431094	VIT_216s0013g01198		probable receptor-like protein kinase at5g39020-like			Signaling.Signaling pathway.Protein kinase.			x
		7432681	7439145	VIT_216s0013g01200	VIT_16s0013g01200	Receptor serine/threonine kinase PR5K			Signaling.Signaling pathway.Protein kinase.			x
		7452184	7453192	VIT_216s0013g01220	VIT_16s0013g01220	Receptor kinase homolog LRK10			Signaling.Signaling pathway.Protein kinase.			x
		7454115	7457543	VIT_216s0013g01230	VIT_16s0013g01230	Receptor serine/threonine kinase PR5K			Signaling.Signaling pathway.Protein kinase.			x
		7465901	7467973	VIT_216s0013g01235		probable receptor-like protein kinase at5g39020-like			Signaling.Signaling pathway.Protein kinase.			x
		7472479	7473073	VIT_216s0013g01240	VIT_16s0013g01240	Receptor kinase homolog LRK14			Signaling.Signaling pathway.Protein kinase.			x
		7514206	7514433	VIT_216s0013g01272		probable receptor-like protein kinase at5g39020-like			Signaling.Signaling pathway.Protein kinase.			x
		7664252	7665913	VIT_216s0013g01310	VIT_16s0013g01310	Receptor kinase homolog LRK10			Signaling.Signaling pathway.Protein kinase.			x
		7681100	7681504	VIT_216s0013g01312		probable receptor-like protein kinase at1g67000-like			Signaling.Signaling pathway.Protein kinase.			x
		7734643	7737756	VIT_216s0013g01320	VIT_16s0013g01320	Ser/Thr receptor-like kinase1			Signaling.Signaling pathway.Protein kinase.			x
		7738618	7750823	VIT_216s0013g01330	VIT_16s0013g01330	Receptor kinase homolog LRK14			Signaling.Signaling pathway.Protein kinase.			x
		7788468	7789539	VIT_216s0013g01350	VIT_16s0013g01350	Receptor kinase homolog LRK10			Signaling.Signaling pathway.Protein kinase.			x
		7882586	7886247	VIT_216s0013g01365		probable receptor-like protein kinase at1g67000-like			Signaling.Signaling pathway.Protein kinase.			x
		7884897	7885983	VIT_216s0013g01370	VIT_16s0013g01370	Ser/Thr receptor-like kinase1			Signaling.Signaling pathway.Protein kinase.			x
		7932224	7933162	VIT_216s0013g01383		probable receptor-like protein kinase at1g67000-like			Signaling.Signaling pathway.Protein kinase.			x
		7939170	7942326	VIT_216s0013g01386		probable receptor-like protein kinase at1g67000-like			Signaling.Signaling pathway.Protein kinase.			x
		7956444	7957515	VIT_216s0013g01390	VIT_16s0013g01390	Receptor kinase homolog LRK10			Signaling.Signaling pathway.Protein kinase.			x		x
		8703806	8708897	VIT_216s0013g01730	VIT_16s0013g01730	Receptor Like Protein 35			Signaling.Signaling pathway.Protein kinase.			x
		9058375	9074440	VIT_216s0013g01920	VIT_16s0013g01920	Ser/Thr protein kinase			Signaling.Signaling pathway.Protein kinase.	closed to		x		x
		9126456	9128923	VIT_216s0013g01940	VIT_16s0013g01940	Kinase-like protein TMKL1			Signaling.Signaling pathway.Protein kinase.	closed to		x		x
		9543570	9547989	VIT_216s0013g01990	VIT_16s0013g01990	CLL1B clavata1-like receptor S/T protein kinase			Signaling.Signaling pathway.Protein kinase.	closed to	Romero and Considine., 2015	x		x
		10082640	10090719	VIT_216s0013g02130	VIT_16s0013g02130	Protein kinase			Signaling.Signaling pathway.Protein kinase.	closed to		x		x
		10171591	10172015	VIT_216s0013g02170	VIT_16s0013g02170	Protein kinase			Signaling.Signaling pathway.Protein kinase.	closed to		x		x
		2545018	2562339	VIT_216s0039g02400	VIT_16s0039g02400	Protein kinase FU (FUSED)			Signaling.Signaling pathway.Protein kinase.			x
		10794566	10796599	VIT_216s0022g00100		lrr receptor-like serine threonine-protein kinase gso1-like			Signaling.Signaling pathway.Protein kinase.			x
		10810816	10811812	VIT_216s0022g00110		lrr receptor-like serine threonine-protein kinase gso1-like			Signaling.Signaling pathway.Protein kinase.			x
		10850381	10852613	VIT_216s0022g00120		lrr receptor-like serine threonine-protein kinase gso1-like			Signaling.Signaling pathway.Protein kinase.			x
		10934955	10937138	VIT_216s0022g00150		lrr receptor-like serine threonine-protein kinase gso1-like			Signaling.Signaling pathway.Protein kinase.			x
		10972341	10972712	VIT_216s0022g00170		lrr receptor-like serine threonine-protein kinase gso1-like			Signaling.Signaling pathway.Protein kinase.			x
		11063176	11063657	VIT_216s0022g00270	VIT_16s0022g00270	Receptor Like Protein 52			Signaling.Signaling pathway.Protein kinase.			x
		11280909	11281763	VIT_216s0022g00350	VIT_16s0022g00350	Receptor protein kinase			Signaling.Signaling pathway.Protein kinase.			x
		11289266	11289652	VIT_216s0022g00360	VIT_16s0022g00360	TMK1 (transmembrane kinase 1)			Signaling.Signaling pathway.Protein kinase.			x
		13726161	13727636	VIT_216s0022g01640	VIT_16s0022g01640	Receptor serine/threonine kinase			Signaling.Signaling pathway.Protein kinase.			x
		13732870	13735892	VIT_216s0022g01650	VIT_16s0022g01650	Receptor serine/threonine kinase PR5K			Signaling.Signaling pathway.Protein kinase.			x
		13741352	13743620	VIT_216s0022g01660	VIT_16s0022g01660	Receptor kinase homolog LRK10			Signaling.Signaling pathway.Protein kinase.			x
		13753802	13758187	VIT_216s0022g01670	VIT_16s0022g01670	Receptor kinase LRK10			Signaling.Signaling pathway.Protein kinase.			x
		13817178	13819671	VIT_216s0022g01710	VIT_16s0022g01710	Ser/Thr receptor-like kinase1			Signaling.Signaling pathway.Protein kinase.			x
		13821011	13822836	VIT_216s0022g01720	VIT_16s0022g01720	Receptor kinase homolog LRK10			Signaling.Signaling pathway.Protein kinase.			x
		14719551	14720495	VIT_216s0022g02220	VIT_16s0022g02220	Receptor Like Protein 48 RLP48	RLP48		Signaling.Signaling pathway.Protein kinase.			x
		14729517	14737791	VIT_216s0022g02230	VIT_16s0022g02230	Leucine-rich repeat receptor protein kinase EXS			Signaling.Signaling pathway.Protein kinase.			x
		14790002	14792053	VIT_216s0022g02280	VIT_16s0022g02280	Receptor protein kinase PERK1			Signaling.Signaling pathway.Protein kinase.			x
		15322938	15323937	VIT_216s0100g00050	VIT_16s0100g00050	Protein kinase			Signaling.Signaling pathway.Protein kinase.			x
		15639529	15639978	VIT_216s0100g00270	VIT_16s0100g00270	Peptidoglycan-binding LysM domain-containing protein			Signaling.Signaling pathway.Protein kinase.			x
		15728890	15733541	VIT_216s0100g00340	VIT_16s0100g00340	CDPK			Signaling.Signaling pathway.Protein kinase.			x
		16185826	16189735	VIT_216s0100g00710	VIT_16s0100g00710	Leucin-rich repeat protein kinase			Signaling.Signaling pathway.Protein kinase.			x
		15204145	15205539	VIT_216s0022g02470	VIT_16s0022g02470	Cationic peroxidase (VviPrxIII08a)	VviPrxIII08a		Metabolism.Primary metabolism.Amino acid metabolism.					x
		15385296	15386489	VIT_216s0100g00090	VIT_16s0100g00090	Cationic peroxidase (VviPrxIII08b)	VviPrxIII08b		Metabolism.Primary metabolism.Amino acid metabolism.					x
		14744853	14747036	VIT_216s0022g02240	VIT_16s0022g02240	Basic helix-loop-helix (bHLH) family	BHLHDOM_79		Regulation overview.Regulation of gene expression.Regulation of transcription.				x
		14755386	14756890	VIT_216s0022g02250	VIT_16s0022g02250	Basic helix-loop-helix (bHLH) family	BHLHDOM_90		Regulation overview.Regulation of gene expression.Regulation of transcription.				x
		14776702	14778474	VIT_216s0022g02270	VIT_16s0022g02270	Basic helix-loop-helix (bHLH) family	BHLHDOM_78		Regulation overview.Regulation of gene expression.Regulation of transcription.				x
		11342603	11344045	VIT_216s0022g00380	VIT_16s0022g00380	CCR4-NOT transcription complex subunit 1	K12604		Regulation overview.Regulation of gene expression.Regulation of transcription.				x
		10555680	10598250	VIT_216s0022g00030	VIT_16s0022g00030	CCR4-NOT transcription complex, subunit 1	K12604		Regulation overview.Regulation of gene expression.Regulation of transcription.				x
		16144827	16148602	VIT_216s0100g00670	VIT_16s0100g00670	Homeodomain GLABROUS1	HDG1_2		Regulation overview.Regulation of gene expression.Regulation of transcription.				x
		14420052	14420921	VIT_216s0022g02050	VIT_16s0022g02050	Lateral organ boundaries domain gene 36	LBD36_4		Regulation overview.Regulation of gene expression.Regulation of transcription.				x
		15894465	15895136	VIT_216s0100g00440	VIT_16s0100g00440	Lateral organ boundaries protein 24	LBD24_1		Regulation overview.Regulation of gene expression.Regulation of transcription.				x
		14995491	14998907	VIT_216s0022g02380	VIT_16s0022g02380	MADS-box agamous-like 42	AGL42_2		Regulation overview.Regulation of gene expression.Regulation of transcription.				x
		15030021	15033867	VIT_216s0022g02400	VIT_16s0022g02400	MADS-box agamous-like 42	AGL42_1		Regulation overview.Regulation of gene expression.Regulation of transcription.				x
		14939891	14955349	VIT_216s0022g02330	VIT_16s0022g02330	MADS-box agamous-like 6	AGL6_2		Regulation overview.Regulation of gene expression.Regulation of transcription.				x
		13107203	13109094	VIT_216s0022g01210	VIT_16s0022g01210	Myb domain protein 85	MYB85_2		Regulation overview.Regulation of gene expression.Regulation of transcription.				x
		9574750	9639947	VIT_216s0013g02000	VIT_16s0013g02000	Nuclear division RFT1	RFT1		Transport overview.Electrochemical Potential-driven Transporters.Porters.	x
		13248490	13249645	VIT_216s0022g01290	VIT_16s0022g01290	SDG29 (SET Domain group 29)	SDG29_2		Regulation overview.Regulation of gene expression.Regulation of transcription.				x
		15210628	15212056	VIT_216s0022g02480	VIT_16s0022g02480	TCP family transcription factor TCP9	TCP9_3		Regulation overview.Regulation of gene expression.Regulation of transcription.				x
		12086950	12092435	VIT_216s0022g00690	VIT_16s0022g00690	Vascular related NAC-domain protein 4	VND4_1		Regulation overview.Regulation of gene expression.Regulation of transcription.				x
		14299091	14299549	VIT_216s0022g01980	VIT_16s0022g01980	Zf A20 and AN1 domain-containing stress-associated protein 1	SAP1_2		Regulation overview.Regulation of gene expression.Regulation of transcription.				x
		15272520	15273594	VIT_216s0022g02520	VIT_16s0022g02520	ZFWD1 (zinc finger WD40 repeat protein 1)	ZFWD1_8		Regulation overview.Regulation of gene expression.Regulation of transcription.				x
		15273595	15276383	VIT_216s0022g02530	VIT_16s0022g02530	ZFWD1 (zinc finger WD40 repeat protein 1)	ZFWD1_7		Regulation overview.Regulation of gene expression.Regulation of transcription.				x
		15714885	15722986	VIT_216s0100g00320	VIT_16s0100g00320	Zfwd2 protein (ZFWD2)	ZFWD2_10		Regulation overview.Regulation of gene expression.Regulation of transcription.				x
		13772824	13774725	VIT_216s0022g01680	VIT_16s0022g01680	Zinc finger (AN1-like)	ZFAN1		Regulation overview.Regulation of gene expression.Regulation of transcription.				x
		11163433	11164324	VIT_216s0022g00290	VIT_16s0022g00290	Zinc finger (C3HC4-type ring finger)	ZFC3HC4_66		Regulation overview.Regulation of gene expression.Regulation of transcription.				x
		13779080	13785751	VIT_216s0022g01690	VIT_16s0022g01690	Band 7 family (Hrp_c)	Hrp_c		Transport overview.Accessory factors involved in transport.Auxiliary transport proteins.		Polesani et al., 2010; Casagrande et al., 2011			x
		14376854	14382523	VIT_216s0022g02040	VIT_16s0022g02040	PBS2 (PPHB susceptible 2) (RAR1)	RAR1		Response to stimulus.Stress response.Biotic stress response.		Moroldo et al., 2008; Casagrande et al., 2011			x
astrin	18	10998934	11003121	VIT_218s0001g12900	VIT_18s0001g12900	JA O-methyltransferase (JMT)	JMT		Metabolism.Primary metabolism.Amino acid metabolism.		Casagrande et al., 2011			x
		11056502	11061710	VIT_218s0001g12970	VIT_18s0001g12970	Ethylene-responsive protein	ERUNK_1		Signaling.Hormone Signaling.Ethylene Signaling.			x
		11347342	11348103	VIT_218s0001g13320	VIT_18s0001g13320	Dehydration-responsive element-binding protein 2D	DREB2D		Signaling.Hormone Signaling.Ethylene Signaling.			x
		11184119	11185662	VIT_218s0001g13110	VIT_18s0001g13110	Peroxidase (VviPrxIII34a)	VviPrxIII34a		Metabolism.Primary metabolism.Amino acid metabolism.				x	x
		12179308	12181973	VIT_218s0001g14130	VIT_18s0001g14130	Zinc finger (C2H2 type) family	C2H2FAM_7		Regulation overview.Regulation of gene expression.Regulation of transcription.				x
		12205115	12205631	VIT_218s0001g14160	VIT_18s0001g14160	Heat-and acid-stable phosphoprotein			Regulation overview.Regulation of gene expression.Regulation of transcription.				x
		12136431	12140899	VIT_218s0001g14080	VIT_18s0001g14080	Diphthine synthase (DPH5)	E2_1_1_98		Metabolism.Primary metabolism.Amino acid metabolism.	x
	16	6600848	6601955	VIT_216s0013g00890	VIT_16s0013g00890	Ethylene-responsive element binding factor	ERF1A		Signaling.Hormone Signaling.Ethylene Signaling.			x
		6635898	6636951	VIT_216s0013g00900	VIT_16s0013g00900	Ethylene-responsive transcription factor ERF105	ERF105_5		Signaling.Hormone Signaling.Ethylene Signaling.			x		x
		6676142	6677082	VIT_216s0013g00950	VIT_16s0013g00950	Ethylene-responsive transcription factor ERF105	ERF105_16		Signaling.Hormone Signaling.Ethylene Signaling.			x
		6692473	6693594	VIT_216s0013g00970	VIT_16s0013g00970	Ethylene responsive element binding factor 5	ERF5_5		Signaling.Hormone Signaling.Ethylene Signaling.			x
		6705921	6706850	VIT_216s0013g00980	VIT_16s0013g00980	Ethylene-responsive transcription factor ERF105	ERF105_8		Signaling.Hormone Signaling.Ethylene Signaling.			x
		6726472	6741091	VIT_216s0013g00990	VIT_16s0013g00990	Ethylene-responsive transcription factor ERF105	ERF105_14		Signaling.Hormone Signaling.Ethylene Signaling.			x
		6743247	6744192	VIT_216s0013g01000	VIT_16s0013g01000	Ethylene-responsive transcription factor ERF105	ERF105_10		Signaling.Hormone Signaling.Ethylene Signaling.			x
		6813591	6813930	VIT_216s0013g01030	VIT_16s0013g01030	Ethylene-responsive transcription factor ERF105	ERF105_12		Signaling.Hormone Signaling.Ethylene Signaling.			x
		6847559	6848572	VIT_216s0013g01050	VIT_16s0013g01050	Ethylene-responsive transcription factor ERF105	ERF105_2		Signaling.Hormone Signaling.Ethylene Signaling.			x
		6870530	6871530	VIT_216s0013g01060	VIT_16s0013g01060	Ethylene-responsive transcription factor ERF105	ERF105_6		Signaling.Hormone Signaling.Ethylene Signaling.			x
		6882668	6883919	VIT_216s0013g01064		ethylene-responsive transcription factor 5			Signaling.Hormone Signaling.Ethylene Signaling.			x
		6903257	6904333	VIT_216s0013g01070	VIT_16s0013g01070	Ethylene-responsive transcription factor ERF105	ERF105_3		Signaling.Hormone Signaling.Ethylene Signaling.		Romero and Considine., 2015	x		x
		6973919	6975043	VIT_216s0013g01080	VIT_16s0013g01080	Ethylene-responsive transcription factor ERF105	ERF105_9		Signaling.Hormone Signaling.Ethylene Signaling.			x
		6978314	6979340	VIT_216s0013g01090	VIT_16s0013g01090	Ethylene-responsive transcription factor ERF105	ERF105_4		Signaling.Hormone Signaling.Ethylene Signaling.			x
		7011487	7025010	VIT_216s0013g01110	VIT_16s0013g01110	Ethylene-responsive transcription factor 5	ERF5_3		Signaling.Hormone Signaling.Ethylene Signaling.			x
		7044798	7045848	VIT_216s0013g01120	VIT_16s0013g01120	Ethylene-responsive transcription factor ERF105	ERF105_17		Signaling.Hormone Signaling.Ethylene Signaling.			x
		8378550	8379324	VIT_216s0013g01560	VIT_16s0013g01560	Myb domain protein 92	MYB92_2		Regulation overview.Regulation of gene expression.Regulation of transcription.				x	x
		8379753	8402145	VIT_216s0013g01570	VIT_16s0013g01570	Myb domain protein 92	MYB92_3		Regulation overview.Regulation of gene expression.Regulation of transcription.				x	x
		8408247	8409256	VIT_216s0013g01600	VIT_16s0013g01600	LOB domain-containing protein 4	LBD4_3		Regulation overview.Regulation of gene expression.Regulation of transcription.				x
		9027352	9036366	VIT_216s0013g01900	VIT_16s0013g01900	SET domain-containing protein 2	SETDOM2_2		Regulation overview.Regulation of gene expression.Regulation of transcription.				x
		9239491	9240210	VIT_216s0013g01955		transcription factor jumonji and c5hc2 type zinc finger domain-containing protein			Regulation overview.Regulation of gene expression.Regulation of transcription.				x
		9490757	9491823	VIT_216s0013g01976		c2h2-like zinc finger protein			Regulation overview.Regulation of gene expression.Regulation of transcription.				x
		7809156	7809511	VIT_216s0013g01355		abc transporter d family member 1			Transport overview.Macromolecule transport.Multidrug transport.				x
		9892431	9893363	VIT_216s0013g02040	VIT_16s0013g02040	Structural maintenance of chromosomes (SMC) family			Cellular process.Cellular component organization and biogenesis.Nucleus.	x
	4	19929438	19931447	VIT_204s0023g03370	VIT_04s0023g03370	Flavonone- 3-hydroxylase	E1_14_11_9		Metabolism.Secondary metabolism.Phenylpropanoid metabolism.				x
		20090718	20092702	VIT_204s0023g03550	VIT_04s0023g03550	Thaumatin	PR5		Response to stimulus.Stress response..		Perazzolli et al., 2011; Gauthier et al., 2014		x
		20310407	20310911	VIT_204s0023g03790	VIT_04s0023g03790	Jasmonate methyltransferase	E2_1_1_141		Metabolism.Primary metabolism.Lipid metabolism.				x	x
		20311023	20311549	VIT_204s0023g03800	VIT_04s0023g03800	Jasmonate methyltransferase	E2_1_1_141		Metabolism.Primary metabolism.Lipid metabolism.				x	x
		20315432	20318717	VIT_204s0023g03810	VIT_04s0023g03810	Jasmonate O-methyltransferase	E2_1_1_141		Metabolism.Primary metabolism.Lipid metabolism.				x	x
		20251862	20253133	VIT_204s0023g03710	VIT_04s0023g03710	Myb domain protein 4B	VvMYB4B		Regulation overview.Regulation of gene expression.Regulation of transcription.		Cavallini et al., 2015		x	x
		22915991	22917723	VIT_204s0044g01380	VIT_04s0044g01380	Myb domain protein 52	MYB52_3		Regulation overview.Regulation of gene expression.Regulation of transcription.
		21004227	21005979	VIT_204s0044g00305		thaumatin-like protein			Response to stimulus.Stress response..
		22853818	22865123	VIT_204s0044g01320	VIT_04s0044g01320	ABCNAP13	K02006		Transport overview.Macromolecule transport.Multidrug transport.
		22867838	22885304	VIT_204s0044g01330	VIT_04s0044g01320	ABCNAP13	K02006		Transport overview.Macromolecule transport.Multidrug transport.
		22891204	22891509	VIT_204s0044g01345		gdp-mannose transporter gonst1-like			Transport overview.Macromolecule transport.Multidrug transport.
		23072296	23108555	VIT_204s0044g01510	VIT_04s0044g01510	Histone deacetylase HDA14	HDA14		Cellular process.Cell growth and death..	x				x
		22635671	22637174	VIT_204s0044g01205		chitinase 1			Response to stimulus.Stress response.Biotic stress response.				x	x
isorh	18	7942173	7954535	VIT_218s0001g09500	VIT_18s0001g09500	CYP81B2v1			Metabolism.Cellular metabolism.Oxidation reduction.			x
		7955868	7958411	VIT_218s0001g09510	VIT_18s0001g09510	CYP81B2v1			Metabolism.Cellular metabolism.Oxidation reduction.			x
		7958972	7961800	VIT_218s0001g09520	VIT_18s0001g09520	CYP81B2v2			Metabolism.Cellular metabolism.Oxidation reduction.			x
		8052983	8055170	VIT_218s0001g09660	VIT_18s0001g09660	CYP81D2			Metabolism.Cellular metabolism.Oxidation reduction.			x
		9699647	9701942	VIT_218s0001g11400	VIT_18s0001g11400	CYP82C4			Metabolism.Cellular metabolism.Oxidation reduction.			x
		9706791	9708470	VIT_218s0001g11410	VIT_18s0001g11410	CyP82A3			Metabolism.Cellular metabolism.Oxidation reduction.			x
		9714079	9725445	VIT_218s0001g11420	VIT_18s0001g11420	CYP82C2			Metabolism.Cellular metabolism.Oxidation reduction.			x
		9738553	9742525	VIT_218s0001g11450	VIT_18s0001g11450	CYP82C1p			Metabolism.Cellular metabolism.Oxidation reduction.			x
		9748670	9752634	VIT_218s0001g11460	VIT_18s0001g11460	CYP82C4			Metabolism.Cellular metabolism.Oxidation reduction.			x
		9754020	9758959	VIT_218s0001g11470	VIT_18s0001g11470	CyP82A3			Metabolism.Cellular metabolism.Oxidation reduction.			x
		9762292	9784846	VIT_218s0001g11480	VIT_18s0001g11480	CYP82C4			Metabolism.Cellular metabolism.Oxidation reduction.			x
		9788462	9791476	VIT_218s0001g11490	VIT_18s0001g11490	CYP82C1p			Metabolism.Cellular metabolism.Oxidation reduction.			x
		9817239	9818372	VIT_218s0001g11540	VIT_18s0001g11540	CYPLXXXII			Metabolism.Cellular metabolism.Oxidation reduction.			x
		9827989	9838662	VIT_218s0001g11560	VIT_18s0001g11560	CyP82A3			Metabolism.Cellular metabolism.Oxidation reduction.			x
		9846688	9857922	VIT_218s0001g11570	VIT_18s0001g11570	CYP82C1p			Metabolism.Cellular metabolism.Oxidation reduction.			x
		9865330	9867606	VIT_218s0001g11580	VIT_18s0001g11580	CYP82A3			Metabolism.Cellular metabolism.Oxidation reduction.			x
		7790319	7794537	VIT_218s0001g09300	VIT_18s0001g09300	Protein Mpv17	K13348		Cellular process.Cellular component organization and biogenesis.Organelle organization and biogenesis.			x
		8300311	8324766	VIT_218s0001g09930	VIT_18s0001g09930	Defective chloroplasts and leaves protein / DCL protein			Cellular process.Cellular component organization and biogenesis.Organelle organization and biogenesis.			x
		8774871	8779097	VIT_218s0001g10460	VIT_18s0001g10460	Defective chloroplasts and leaves protein / DCL protein			Cellular process.Cellular component organization and biogenesis.Organelle organization and biogenesis.			x
		8855184	8856238	VIT_218s0001g10520	VIT_18s0001g10520	Sterol carrier protein 2	K08764		Cellular process.Cellular component organization and biogenesis.Organelle organization and biogenesis.			x
		10260453	10261264	VIT_218s0001g12050	VIT_18s0001g12050	Peroxisomal biogenesis factor 11 (PEX11)			Cellular process.Cellular component organization and biogenesis.Organelle organization and biogenesis.			x
		10271054	10271975	VIT_218s0001g12060	VIT_18s0001g12060	Peroxisomal biogenesis factor 11 (PEX11)			Cellular process.Cellular component organization and biogenesis.Organelle organization and biogenesis.			x
		7983508	7990750	VIT_218s0001g09570	VIT_18s0001g09570	Chalcone reductase	CHALR		Metabolism.Secondary metabolism.Phenylpropanoid metabolism.				x
		8045533	8049357	VIT_218s0001g09650	VIT_18s0001g09650	CYP81E1	E1_14_13_89		Metabolism.Secondary metabolism.Phenylpropanoid metabolism.				x
		9026864	9030710	VIT_218s0001g10720	VIT_18s0001g10720	Dihydroflavonal-4-reductase	E1_1_1_219		Metabolism.Secondary metabolism.Phenylpropanoid metabolism.				x
		9725991	9731095	VIT_218s0001g11430	VIT_18s0001g11430	flavonoid 3-monooxygenase	E1_14_13_21		Metabolism.Secondary metabolism.Phenylpropanoid metabolism.				x
		9794689	9797337	VIT_218s0001g11500	VIT_18s0001g11500	CYP81E1	E1_14_13_89		Metabolism.Secondary metabolism.Phenylpropanoid metabolism.				x
		9804770	9807880	VIT_218s0001g11520	VIT_18s0001g11520	flavonoid 3-monooxygenase	E1_14_13_21		Metabolism.Secondary metabolism.Phenylpropanoid metabolism.				x
		10250513	10252002	VIT_218s0001g12040	VIT_18s0001g12040	Coniferyl-alcohol glucosyltransferase	E2_4_1_111		Metabolism.Secondary metabolism.Phenylpropanoid metabolism.				x
		10844451	10845908	VIT_218s0001g12690	VIT_18s0001g12690	Isoflavone reductase protein 4	E1_3_1_45		Metabolism.Secondary metabolism.Phenylpropanoid metabolism.				x
		10904961	10906204	VIT_218s0001g12790	VIT_18s0001g12790	Dihydroflavonol reductase [Vitis vinifera]	E1_1_1_219		Metabolism.Secondary metabolism.Phenylpropanoid metabolism.				x
		10907364	10910253	VIT_218s0001g12800	VIT_18s0001g12800	Dihydroflavonol 4-reductase	E1_1_1_219		Metabolism.Secondary metabolism.Phenylpropanoid metabolism.				x
		10917869	10923188	VIT_218s0001g12810	VIT_18s0001g12810	Dihydroflavonol 4-reductase	E1_1_1_219		Metabolism.Secondary metabolism.Phenylpropanoid metabolism.				x
		10931067	10933427	VIT_218s0001g12820	VIT_18s0001g12820	Dihydroflavonol 4-reductase	E1_1_1_219		Metabolism.Secondary metabolism.Phenylpropanoid metabolism.				x
		9911196	9912972	VIT_218s0001g11630	VIT_18s0001g11630	Allene oxide synthase	AOS		Metabolism.Primary metabolism.Lipid metabolism.		Moroldo et al., 2008; Casagrande et al., 2011			x
		9520803	9521652	VIT_218s0001g11210	VIT_18s0001g11210	Unknown protein			Unknown...	x
		10998934	11003121	VIT_218s0001g12900	VIT_18s0001g12900	JA O-methyltransferase (JMT)	JMT		Metabolism.Primary metabolism.Amino acid metabolism.		Casagrande et al., 2011			x
		11184119	11185662	VIT_218s0001g13110	VIT_18s0001g13110	Peroxidase (VviPrxIII34a)	VviPrxIII34a		Metabolism.Primary metabolism.Amino acid metabolism.					x
		7962073	7964704	VIT_218s0001g09530	VIT_18s0001g09530	Zinc finger (C3HC4-type ring finger)	ZFC3HC4_123		Regulation overview.Regulation of gene expression.Regulation of transcription.				x
		7968577	7971244	VIT_218s0001g09540	VIT_18s0001g09540	MADS-box agamous-like 67	AGL67		Regulation overview.Regulation of gene expression.Regulation of transcription.				x
		8000019	8001228	VIT_218s0001g09590	VIT_18s0001g09590	Zinc finger protein 4	ZFP4_3		Regulation overview.Regulation of gene expression.Regulation of transcription.				x
		8236522	8237734	VIT_218s0001g09850	VIT_18s0001g09850	Myb domain protein R1	MYBR1_1		Regulation overview.Regulation of gene expression.Regulation of transcription.				x
		8391286	8394493	VIT_218s0001g10030	VIT_18s0001g10030	WRKY DNA-binding protein 7	WRKY7		Regulation overview.Regulation of gene expression.Regulation of transcription.				x
		8481200	8483315	VIT_218s0001g10130	VIT_18s0001g10130	Zinc finger (C2H2 type) family	C2H2FAM_11		Regulation overview.Regulation of gene expression.Regulation of transcription.				x
		8513876	8515882	VIT_218s0001g10160	VIT_18s0001g10160	Wuschel homeobox 4	WOX4		Regulation overview.Regulation of gene expression.Regulation of transcription.				x
		8590990	8596777	VIT_218s0001g10250	VIT_18s0001g10250	NAC domain containing protein 19	NAC019_2		Regulation overview.Regulation of gene expression.Regulation of transcription.				x
		8597599	8605478	VIT_218s0001g10260	VIT_18s0001g10260	Zinc finger (C3HC4-type ring finger)	ZFC3HC4_13		Regulation overview.Regulation of gene expression.Regulation of transcription.				x
		8608961	8613544	VIT_218s0001g10270	VIT_18s0001g10270	Basic helix-loop-helix protein SPATULA	SPATULA_1		Regulation overview.Regulation of gene expression.Regulation of transcription.				x
		8624774	8627847	VIT_218s0001g10300	VIT_18s0001g10300	Basic helix-loop-helix (bHLH) family	BHLHDOM_68		Regulation overview.Regulation of gene expression.Regulation of transcription.				x
		8692076	8698478	VIT_218s0001g10370	VIT_18s0001g10370	S-ribonuclease binding protein SBP1	SBP1_3		Regulation overview.Regulation of gene expression.Regulation of transcription.				x
		8724790	8725536	VIT_218s0001g10400	VIT_18s0001g10400	HEC1 (HECATE 1)	HEC1_1		Regulation overview.Regulation of gene expression.Regulation of transcription.				x
	17	8440583	8447594	VIT_217s0000g07500	VIT_17s0000g07500	PTAC2 (plastid transcriptionally active2); binding	PTAC2		Cellular process.Cellular component organization and biogenesis.Organelle organization and biogenesis.			x
		8730739	8731906	VIT_217s0000g07750	VIT_17s0000g07750	Peroxidase 65 (VviPrxIII15a)	VviPrxIII15a		Metabolism.Primary metabolism.Amino acid metabolism.				x	x
		8239664	8241675	VIT_217s0000g07370	VIT_17s0000g07370	EDS1 (Enhanced disease susceptibility 1)	EDS1		Signaling.Hormone Signaling.Jasmonate salicylate signaling.			x		x
		8264857	8267481	VIT_217s0000g07375		enhanced disease susceptibility 1			Signaling.Hormone Signaling.Jasmonate salicylate signaling.			x		x
		8312937	8334615	VIT_217s0000g07400	VIT_17s0000g07400	Disease resistance protein (EDS1)	EDS1		Signaling.Hormone Signaling.Jasmonate salicylate signaling.			x		x
		8367063	8369688	VIT_217s0000g07420	VIT_17s0000g07420	EDS1 (Enhanced disease susceptibility 1)	EDS1		Signaling.Hormone Signaling.Jasmonate salicylate signaling.			x		x
		8553232	8556591	VIT_217s0000g07560	VIT_17s0000g07560	EDS1 (Enhanced disease susceptibility 1)	EDS1		Signaling.Hormone Signaling.Jasmonate salicylate signaling.			x		x
		9112816	9113626	VIT_217s0000g08106		RING-H2 finger protein ATL48-like [Vitis vinifera]			Regulation overview.Regulation of gene expression.Regulation of transcription.	x			x
S_monstil	18	9026864	9030710	VIT_218s0001g10720	VIT_18s0001g10720	Dihydroflavonal-4-reductase	E1_1_1_219		Metabolism.Secondary metabolism.Phenylpropanoid metabolism.				x
		9699647	9701942	VIT_218s0001g11400	VIT_18s0001g11400	CYP82C4			Metabolism.Cellular metabolism.Oxidation reduction.			x
		9706791	9708470	VIT_218s0001g11410	VIT_18s0001g11410	CyP82A3			Metabolism.Cellular metabolism.Oxidation reduction.			x
		9714079	9725445	VIT_218s0001g11420	VIT_18s0001g11420	CYP82C2			Metabolism.Cellular metabolism.Oxidation reduction.			x
		9738553	9742525	VIT_218s0001g11450	VIT_18s0001g11450	CYP82C1p			Metabolism.Cellular metabolism.Oxidation reduction.			x
		9748670	9752634	VIT_218s0001g11460	VIT_18s0001g11460	CYP82C4			Metabolism.Cellular metabolism.Oxidation reduction.			x
		9754020	9758959	VIT_218s0001g11470	VIT_18s0001g11470	CyP82A3			Metabolism.Cellular metabolism.Oxidation reduction.			x
		9762292	9784846	VIT_218s0001g11480	VIT_18s0001g11480	CYP82C4			Metabolism.Cellular metabolism.Oxidation reduction.			x
		9788462	9791476	VIT_218s0001g11490	VIT_18s0001g11490	CYP82C1p			Metabolism.Cellular metabolism.Oxidation reduction.			x
		9817239	9818372	VIT_218s0001g11540	VIT_18s0001g11540	CYPLXXXII			Metabolism.Cellular metabolism.Oxidation reduction.			x
		9827989	9838662	VIT_218s0001g11560	VIT_18s0001g11560	CyP82A3			Metabolism.Cellular metabolism.Oxidation reduction.			x
		9846688	9857922	VIT_218s0001g11570	VIT_18s0001g11570	CYP82C1p			Metabolism.Cellular metabolism.Oxidation reduction.			x
		9865330	9867606	VIT_218s0001g11580	VIT_18s0001g11580	CYP82A3			Metabolism.Cellular metabolism.Oxidation reduction.			x
		9911196	9912972	VIT_218s0001g11630	VIT_18s0001g11630	Allene oxide synthase	AOS		Metabolism.Primary metabolism.Lipid metabolism.		Moroldo et al., 2008; Casagrande et al., 2011			x
		10904961	10906204	VIT_218s0001g12790	VIT_18s0001g12790	Dihydroflavonol reductase [Vitis vinifera]	E1_1_1_219		Metabolism.Secondary metabolism.Phenylpropanoid metabolism.				x
		10907364	10910253	VIT_218s0001g12800	VIT_18s0001g12800	Dihydroflavonol 4-reductase	E1_1_1_219		Metabolism.Secondary metabolism.Phenylpropanoid metabolism.				x
		10917869	10923188	VIT_218s0001g12810	VIT_18s0001g12810	Dihydroflavonol 4-reductase	E1_1_1_219		Metabolism.Secondary metabolism.Phenylpropanoid metabolism.				x
		10931067	10933427	VIT_218s0001g12820	VIT_18s0001g12820	Dihydroflavonol 4-reductase	E1_1_1_219		Metabolism.Secondary metabolism.Phenylpropanoid metabolism.				x
		10998934	11003121	VIT_218s0001g12900	VIT_18s0001g12900	JA O-methyltransferase (JMT)	SAMTBSCMT		Metabolism.Primary metabolism.Amino acid metabolism.				x	x
		11056502	11061710	VIT_218s0001g12970	VIT_18s0001g12970	Ethylene-responsive protein	ERUNK_1		Signaling.Hormone Signaling.Ethylene Signaling.			x
		11184119	11185662	VIT_218s0001g13110	VIT_18s0001g13110	Peroxidase (VviPrxIII34a )	VviPrxIII34a		Metabolism.Primary metabolism.Amino acid metabolism.				x	x
		11347342	11348103	VIT_218s0001g13320	VIT_18s0001g13320	Dehydration-responsive element-binding protein 2D	DREB2D		Signaling.Hormone Signaling.Ethylene Signaling.			x
		11486362	11488899	VIT_218s0001g13420	VIT_18s0001g13420	SHI-related sequence 5	SRS5		Regulation overview.Regulation of gene expression.Regulation of transcription.				x
		11767436	11769613	VIT_218s0001g13770	VIT_18s0001g13770	Cytochrome P450, family 83, subfamily B, polypeptide 1	K11818		Metabolism.Secondary metabolism.Primary amino acids derivated metabolism.			x
		11774186	11776264	VIT_218s0001g13780	VIT_18s0001g13780	Cytochrome P450, family 83, subfamily B, polypeptide 1	K11818		Metabolism.Secondary metabolism.Primary amino acids derivated metabolism.			x
		11779188	11781395	VIT_218s0001g13790	VIT_18s0001g13790	Cytochrome P450, family 83, subfamily B, polypeptide 1	K11818		Metabolism.Secondary metabolism.Primary amino acids derivated metabolism.			x
		11794593	11796161	VIT_218s0001g13820	VIT_18s0001g13820	Cytochrome P450, family 83, subfamily B, polypeptide 1	K11818		Metabolism.Secondary metabolism.Primary amino acids derivated metabolism.			x
		11801810	11803547	VIT_218s0001g13830	VIT_18s0001g13830	Cytochrome P450, family 83, subfamily B, polypeptide 1	K11818		Metabolism.Secondary metabolism.Primary amino acids derivated metabolism.			x
		11832255	11834105	VIT_218s0001g13850	VIT_18s0001g13850	Cytochrome P450, family 83, subfamily B, polypeptide 1	K11818		Metabolism.Secondary metabolism.Primary amino acids derivated metabolism.			x
		12145887	12151198	VIT_218s0001g14100	VIT_18s0001g14100	ABA-responsive protein (HVA22)HVA22H	HVA22H		Signaling.Hormone Signaling.ABA Signaling.				x
		12179308	12181973	VIT_218s0001g14130	VIT_18s0001g14130	Zinc finger (C2H2 type) family	C2H2FAM_7		Regulation overview.Regulation of gene expression.Regulation of transcription.				x
		12205115	12205631	VIT_218s0001g14160	VIT_18s0001g14160	Heat-and acid-stable phosphoprotein			Regulation overview.Regulation of gene expression.Regulation of transcription.				x
		12302766	12306068	VIT_218s0001g14310	VIT_18s0001g14310	Flavonone- 3-hydroxylase	E1_14_11_9		Metabolism.Secondary metabolism.Phenylpropanoid metabolism.				x
		12468302	12470967	VIT_218s0001g14480	VIT_18s0001g14480	Thaumatin SCUTL1			Response to stimulus.Stress response..				x
		12488434	12491157	VIT_218s0001g14490	VIT_18s0001g14490	Thaumatin			Response to stimulus.Stress response..				x
		12508879	12513305	VIT_218s0001g14510	VIT_18s0001g14510	Ribosomal protein L28	K02902		Metabolism.Primary metabolism.Protein metabolism and modification.	x
		12710563	12716728	VIT_218s0001g14660	VIT_18s0001g14660	P-glycoprotein 13	PGP13		Transport overview.Macromolecule transport.Multidrug transport.				x
		12935786	12938228	VIT_218s0001g14890	VIT_18s0001g14890	ABA-responsive element-binding protein 3 (AREB3)	AREB3_3		Signaling.Hormone Signaling.ABA Signaling.				x
		13397472	13399257	VIT_218s0001g15260	VIT_18s0001g15260	Myb domain protein 52	MYB52_1		Regulation overview.Regulation of gene expression.Regulation of transcription.				x
		13407569	13413711	VIT_218s0001g15270	VIT_18s0001g15270	SCL1 (scarecrow-like 1)	SCL1_2		Regulation overview.Regulation of gene expression.Regulation of transcription.				x
		13430862	13443967	VIT_218s0001g15290	VIT_18s0001g15290	Ribosome maturation protein SDO1	K14574		Regulation overview.Regulation of gene expression.Regulation of transcription.				x
		13521041	13522535	VIT_218s0001g15390	VIT_18s0001g15390	Gaiacol peroxidase (peroxidase 43) (VviPrxIII21a)	VviPrxIII21a		Metabolism.Primary metabolism.Amino acid metabolism.				x	x
		13525991	13536241	VIT_218s0001g15400	VIT_18s0001g15400	KOW domain-containing transcription factor family protein	KOWDOM		Regulation overview.Regulation of gene expression.Regulation of transcription.				x
		13681929	13700089	VIT_218s0001g15570	VIT_18s0001g15570	Zinc finger (CCCH-type) family protein	CCCHFAM_5		Regulation overview.Regulation of gene expression.Regulation of transcription.				x
		13803789	13805200	VIT_218s0001g15640	VIT_18s0001g15640	Pathogenesis-related			Response to stimulus.Stress response.Biotic stress response.				x
		13805201	13806648	VIT_218s0001g15650	VIT_18s0001g15650	Pathogenesis related protein			Response to stimulus.Stress response.Biotic stress response.				x
		13865318	13866466	VIT_218s0001g15730	VIT_18s0001g15730	Dof zinc finger protein DOF3.5	DOF1_5_2		Regulation overview.Regulation of gene expression.Regulation of transcription.				x
ce-vin	18	3669343	3671686	VIT_218s0001g04050	VIT_18s0001g04050	Valencene synthase	CSTPS1		Metabolism.Secondary metabolism.Terpenoid metabolism.			x
		3700273	3700948	VIT_218s0001g04090	VIT_18s0001g04090	(E)-beta-farnesene synthase	EAFS		Metabolism.Secondary metabolism.Terpenoid metabolism.			x
		3701006	3702708	VIT_218s0001g04110	VIT_18s0001g04110	(-)-germacrene D synthase	E4_2_3_22		Metabolism.Secondary metabolism.Terpenoid metabolism.			x
		3717816	3720263	VIT_218s0001g04120	VIT_18s0001g04120	(-)-germacrene D synthase	E4_2_3_22		Metabolism.Secondary metabolism.Terpenoid metabolism.			x
		3749041	3751334	VIT_218s0001g04170	VIT_18s0001g04170	(-)-germacrene D synthase	E4_2_3_22		Metabolism.Secondary metabolism.Terpenoid metabolism.			x
		3759681	3760144	VIT_218s0001g04200	VIT_18s0001g04200	(+)-delta-cadinene synthase isozyme XC14	E4_2_3_13		Metabolism.Secondary metabolism.Terpenoid metabolism.			x
		3763678	3765886	VIT_218s0001g04220	VIT_18s0001g04220	Germacrene-D synthase	E4_2_3_22		Metabolism.Secondary metabolism.Terpenoid metabolism.			x
		3780059	3785836	VIT_218s0001g04240	VIT_18s0001g04240	(+)-delta-cadinene synthase	E4_2_3_13		Metabolism.Secondary metabolism.Terpenoid metabolism.			x
		3795998	3798459	VIT_218s0001g04280	VIT_18s0001g04280	(-)-germacrene D synthase	E4_2_3_22		Metabolism.Secondary metabolism.Terpenoid metabolism.			x
		3138580	3139487	VIT_218s0001g03120	VIT_18s0001g03120	Ethylene-responsive transcription factor ERF003	ERF003_6		Signaling.Hormone Signaling.Ethylene Signaling.				x
		3219544	3220699	VIT_218s0001g03240	VIT_18s0001g03240	DREB sub A-5 of ERF/AP2 transcription factor	ERF012		Signaling.Hormone Signaling.Ethylene Signaling.				x
		3359308	3368218	VIT_218s0001g03520	VIT_18s0001g03520	Camphor resistance CrcB	K06199		Regulation overview.Regulation of gene expression..	x			x
		2845323	2847209	VIT_218s0001g02610	VIT_18s0001g02610	Caffeic acid methyltransferase	E2_1_1_68		Metabolism.Secondary metabolism.Phenylpropanoid metabolism.				x
		3309632	3312133	VIT_218s0001g03430	VIT_18s0001g03430	Flavonol synthase	E1_14_11_23		Metabolism.Secondary metabolism.Phenylpropanoid metabolism.				x
		3338215	3341023	VIT_218s0001g03470	VIT_18s0001g03470	Flavonol synthase	E1_14_11_23		Metabolism.Secondary metabolism.Phenylpropanoid metabolism.				x
		3349225	3350592	VIT_218s0001g03490	VIT_18s0001g03490	Flavonol synthase	E1_14_11_23		Metabolism.Secondary metabolism.Phenylpropanoid metabolism.				x
		3354104	3359152	VIT_218s0001g03510	VIT_18s0001g03510	Flavonol synthase	E1_14_11_23		Metabolism.Secondary metabolism.Phenylpropanoid metabolism.				x
		3068050	3070292	VIT_218s0001g03010	VIT_18s0001g03010	BZIP transcription factor	BZIPDOM_12		Regulation overview.Regulation of gene expression.Regulation of transcription.				x
		3387900	3389335	VIT_218s0001g03570	VIT_18s0001g03570	Thaumatin ATLP-1			Response to stimulus.Stress response..				x
		2720702	2724707	VIT_218s0001g02400	VIT_18s0001g02400	Laccase	E1_10_3_2		Metabolism.single reactions..				x	x
		2728393	2732165	VIT_218s0001g02410	VIT_18s0001g02410	Laccase	E1_10_3_2		Metabolism.single reactions..				x	x
		3422195	3424368	VIT_218s0001g03670	VIT_18s0001g03670	Zinc finger (C2H2 type) family	C2H2FAM_10		Regulation overview.Regulation of gene expression.Regulation of transcription.				x
		3076729	3078280	VIT_218s0001g03030	VIT_18s0001g03030	TIR-NBS-LRR disease resistance			Diverse functions.Gene family with diverse functions.NBS-LRR superfamily.				x
		3406211	3409478	VIT_218s0001g03620	VIT_18s0001g03620	Avr9/Cf-9 rapidly elicited protein 284			Response to stimulus.Stress response.Biotic stress response.				x
		3445599	3453010	VIT_218s0001g03710	VIT_18s0001g03710	R protein L6	K13477		Response to stimulus.Stress response.Biotic stress response.				x
cto-vin	16	20038526	20041227	VIT_216s0148g00110	VIT_16s0148g00110	Receptor kinase homolog LRK10			Signaling.Signaling pathway.Protein kinase.			x
		20043858	20045218	VIT_216s0148g00120	VIT_16s0148g00120	Receptor kinase homolog LRK10			Signaling.Signaling pathway.Protein kinase.			x
		20056003	20057174	VIT_216s0148g00130	VIT_16s0148g00130	Receptor serine/threonine kinase			Signaling.Signaling pathway.Protein kinase.			x
		20059691	20063070	VIT_216s0148g00140	VIT_16s0148g00140	Ser/Thr receptor-like kinase1			Signaling.Signaling pathway.Protein kinase.			x
		20086254	20087350	VIT_216s0148g00150	VIT_16s0148g00150	Receptor-like kinase ARK1AS			Signaling.Signaling pathway.Protein kinase.			x
		20099434	20102224	VIT_216s0148g00160	VIT_16s0148g00160	Receptor serine/threonine kinase			Signaling.Signaling pathway.Protein kinase.			x
		20104333	20107812	VIT_216s0148g00180	VIT_16s0148g00180	Kinase			Signaling.Signaling pathway.Protein kinase.			x
		20146548	20151109	VIT_216s0148g00210	VIT_16s0148g00210	Receptor kinase homolog LRK10			Signaling.Signaling pathway.Protein kinase.			x
		20152534	20153610	VIT_216s0148g00220	VIT_16s0148g00220	Ser/Thr receptor-like kinase1			Signaling.Signaling pathway.Protein kinase.			x
		20178325	20217656	VIT_216s0148g00230	VIT_16s0148g00230	Receptor-like kinase ARK1AS			Signaling.Signaling pathway.Protein kinase.			x
		20221579	20224398	VIT_216s0148g00240	VIT_16s0148g00240	Receptor kinase homolog LRK14			Signaling.Signaling pathway.Protein kinase.			x
		20226506	20230230	VIT_216s0148g00260	VIT_16s0148g00260	Ser/Thr receptor-like kinase1			Signaling.Signaling pathway.Protein kinase.			x
		20258614	20259861	VIT_216s0148g00280	VIT_16s0148g00280	Receptor kinase homolog LRK10			Signaling.Signaling pathway.Protein kinase.			x
		20274044	20277550	VIT_216s0148g00290	VIT_16s0148g00290	Ser/Thr receptor-like kinase1			Signaling.Signaling pathway.Protein kinase.			x
		20279441	20286777	VIT_216s0148g00300	VIT_16s0148g00300	Receptor serine/threonine kinase			Signaling.Signaling pathway.Protein kinase.			x	x	x
		20320617	20324924	VIT_216s0148g00320	VIT_16s0148g00320	Ser/Thr receptor-like kinase1			Signaling.Signaling pathway.Protein kinase.			x
		20327534	20328814	VIT_216s0148g00330	VIT_16s0148g00330	Receptor kinase LRK10			Signaling.Signaling pathway.Protein kinase.			x
		20330394	20330988	VIT_216s0148g00340	VIT_16s0148g00340	Receptor kinase homolog LRK10			Signaling.Signaling pathway.Protein kinase.			x
		20330989	20331604	VIT_216s0148g00350	VIT_16s0148g00350	Receptor kinase LRK10			Signaling.Signaling pathway.Protein kinase.			x
		20360836	20364530	VIT_216s0148g00360	VIT_16s0148g00360	PR5K (PR5-like receptor kinase)			Signaling.Signaling pathway.Protein kinase.			x
		20366575	20370115	VIT_216s0148g00370	VIT_16s0148g00370	Receptor serine/threonine kinase			Signaling.Signaling pathway.Protein kinase.			x
		20417671	20418072	VIT_216s0148g00380	VIT_16s0148g00380	Receptor kinase LRK10			Signaling.Signaling pathway.Protein kinase.			x
		20455902	20459008	VIT_216s0148g00410	VIT_16s0148g00410	Receptor serine/threonine kinase			Signaling.Signaling pathway.Protein kinase.			x
		20461522	20462194	VIT_216s0148g00420	VIT_16s0148g00420	Rust resistance kinase Lr10			Signaling.Signaling pathway.Protein kinase.			x
		20475899	20478938	VIT_216s0098g00010	VIT_16s0098g00010	Receptor-like protein kinase			Signaling.Signaling pathway.Protein kinase.			x
		20479986	20483310	VIT_216s0098g00020	VIT_16s0098g00020	Receptor serine/threonine kinase			Signaling.Signaling pathway.Protein kinase.			x
		20492574	20493673	VIT_216s0098g00030	VIT_16s0098g00030	Receptor kinase LRK10			Signaling.Signaling pathway.Protein kinase.			x
		20508988	20509594	VIT_216s0098g00070	VIT_16s0098g00070	PR5K (PR5-like receptor kinase)			Signaling.Signaling pathway.Protein kinase.			x
		20509595	20510348	VIT_216s0098g00080	VIT_16s0098g00080	Receptor kinase homolog LRK14			Signaling.Signaling pathway.Protein kinase.			x
		20513981	20516924	VIT_216s0098g00100	VIT_16s0098g00100	Receptor serine/threonine kinase			Signaling.Signaling pathway.Protein kinase.			x
		20552239	20555845	VIT_216s0098g00110	VIT_16s0098g00110	Receptor kinase LRK10			Signaling.Signaling pathway.Protein kinase.			x
		20583047	20586867	VIT_216s0098g00150	VIT_16s0098g00150	Receptor serine/threonine kinase PR5K			Signaling.Signaling pathway.Protein kinase.			x
		20587106	20591085	VIT_216s0098g00160	VIT_16s0098g00160	Receptor serine/threonine kinase			Signaling.Signaling pathway.Protein kinase.			x
		20602346	20605962	VIT_216s0098g00170	VIT_16s0098g00170	Receptor kinase homolog LRK10			Signaling.Signaling pathway.Protein kinase.			x
		20609155	20612397	VIT_216s0098g00180	VIT_16s0098g00180	Ser/Thr receptor-like kinase1			Signaling.Signaling pathway.Protein kinase.			x
		20614689	20619976	VIT_216s0098g00190	VIT_16s0098g00190	Receptor kinase homolog LRK10			Signaling.Signaling pathway.Protein kinase.			x
		20614689	20622892	VIT_216s0098g00200	VIT_16s0098g00200	Receptor serine/threonine kinase PR5K			Signaling.Signaling pathway.Protein kinase.			x
		20623368	20624904	VIT_216s0098g00210	VIT_16s0098g00210	Receptor serine/threonine kinase			Signaling.Signaling pathway.Protein kinase.			x
		20623409	20627826	VIT_216s0098g00220	VIT_16s0098g00220	Membrane located receptor			Signaling.Signaling pathway.Protein kinase.			x
		20634958	20641562	VIT_216s0098g00240	VIT_16s0098g00240	Ser/Thr receptor-like kinase1			Signaling.Signaling pathway.Protein kinase.			x
		20635238	20637727	VIT_216s0098g00230	VIT_16s0098g00230	Receptor kinase homolog LRK10			Signaling.Signaling pathway.Protein kinase.			x
		20826562	20829217	VIT_216s0098g00390	VIT_16s0098g00390	Receptor kinase homolog LRK10			Signaling.Signaling pathway.Protein kinase.			x
		20829954	20833479	VIT_216s0098g00400	VIT_16s0098g00400	Receptor serine/threonine kinase PR5K-l			Signaling.Signaling pathway.Protein kinase.			x
		20837081	20840392	VIT_216s0098g00410	VIT_16s0098g00410	Receptor kinase homolog LRK10			Signaling.Signaling pathway.Protein kinase.			x
		20841152	20844266	VIT_216s0098g00420	VIT_16s0098g00420	Ser/Thr receptor-like kinase1			Signaling.Signaling pathway.Protein kinase.			x
		21086800	21089225	VIT_216s0098g00720	VIT_16s0098g00720	Lectin protein kinase			Signaling.Signaling pathway.Protein kinase.			x
		21357596	21361386	VIT_216s0098g01090	VIT_16s0098g01090	PEPR1 (PEP1 receptor 1)			Signaling.Signaling pathway.Protein kinase.			x
		21152035	21155864	VIT_216s0098g00820	VIT_16s0098g00820	Peroxidase 3 (VviPrxIII23a)	VviPrxIII23a		Metabolism.Primary metabolism.Amino acid metabolism.				x	x
		21165470	21178109	VIT_216s0098g00850	VIT_16s0098g00850	Caffeic acid O-methyltransferase	E2_1_1_68		Metabolism.Secondary metabolism.Phenylpropanoid metabolism.				x
		20224399	20224842	VIT_216s0148g00250	VIT_16s0148g00250	Zinc finger (C3HC4-type ring finger)	ZFC3HC4		Regulation overview.Regulation of gene expression.Regulation of transcription.				x
		20512894	20513689	VIT_216s0098g00090	VIT_16s0098g00090	Zinc finger (C3HC4-type ring finger)	ZFC3HC4_45		Regulation overview.Regulation of gene expression.Regulation of transcription.				x
		20641861	20645278	VIT_216s0098g00250	VIT_16s0098g00250	Zinc finger (C3HC4-type ring finger)	ZFC3HC4_88		Regulation overview.Regulation of gene expression.Regulation of transcription.				x
		20769708	20783973	VIT_216s0098g00350	VIT_16s0098g00350	SDG29 (SET Domain group 29)	SDG29_1		Regulation overview.Regulation of gene expression.Regulation of transcription.				x
		20787131	20792165	VIT_216s0098g00360	VIT_16s0098g00360	CCT motif constans-like	CCT_3		Regulation overview.Regulation of gene expression.Regulation of transcription.				x
		21111871	21115426	VIT_216s0098g00760	VIT_16s0098g00760	No apical meristem cup-shaped cotyledon2	CUC2_4		Regulation overview.Regulation of gene expression.Regulation of transcription.				x
		21346572	21348742	VIT_216s0098g01080	VIT_16s0098g01080	Growth-regulating factor 7	GRF7		Regulation overview.Regulation of gene expression.Regulation of transcription.				x
		21364726	21368321	VIT_216s0098g01110	VIT_16s0098g01110	GIF2 (GRF1- interacting factor 2)	GIF2		Regulation overview.Regulation of gene expression.Regulation of transcription.				x
		21439291	21441155	VIT_216s0098g01170	VIT_16s0098g01170	Homeobox-leucine zipper protein HB-12	VVHB12_1		Regulation overview.Regulation of gene expression.Regulation of transcription.				x
		21635505	21638031	VIT_216s0098g01420	VIT_16s0098g01420	DOF affecting germination 1	DAG1_2		Regulation overview.Regulation of gene expression.Regulation of transcription.				x
		21026820	21027406	VIT_216s0098g00600	VIT_16s0098g00600	No hit			No hit...	x
		21049907	21051932	VIT_216s0098g00640	VIT_16s0098g00640	Thaumatin			Response to stimulus.Stress response..				x
		20802990	20807652	VIT_216s0098g00370	VIT_16s0098g00370	Salt tolerance protein 5			Response to stimulus.Stress response.Abiotic stress response.				x
		20727086	20735336	VIT_216s0098g00330	VIT_16s0098g00330	ORG1 (OBP3-responsive gene 1)	ORG1		Signaling.Hormone Signaling.Jasmonate salicylate signaling.				x	x
		21004242	21010918	VIT_216s0098g00570	VIT_16s0098g00570	ABC transporter B member 16	ABCB16		Transport overview.Macromolecule transport.Multidrug transport.				x
		21530831	21537625	VIT_216s0098g01270	VIT_16s0098g01270	Vacuolar protein sorting 26	VPS26		Transport overview.Macromolecule transport.Protein transport.
ampd+qua	14	1418648	1421606	VIT_214s0060g01710	VIT_14s0060g01710	Ribosomal protein L18	K02881		Metabolism.Primary metabolism.Protein metabolism and modification.	x				x
		1881830	1884145	VIT_214s0060g02300	VIT_14s0060g02300	Hypoxia-responsive			Response to stimulus.Stress response.Abiotic stress response.				x
		1892226	1897938	VIT_214s0060g02320	VIT_14s0060g02320	Respiratory burst oxidase protein B (ATRBOHB)	RBOHB		Response to stimulus.Stress response.Biotic stress response.				x
		2048479	2058496	VIT_214s0060g02420	VIT_14s0060g02420	Transcription factor jumonji (jmjC) domain-containing protein	JMJD1A_2		Regulation overview.Regulation of gene expression.Regulation of transcription.				x	x
		2059291	2063317	VIT_214s0060g02440	VIT_14s0060g02440	Indeterminate(ID)-domain 2	IDD2_5		Regulation overview.Regulation of gene expression.Regulation of transcription.				x	x
		2452606	2461421	VIT_214s0060g02640	VIT_14s0060g02640	Myb family	MYBREL_16		Regulation overview.Regulation of gene expression.Regulation of transcription.				x	x
		2475158	2475858	VIT_214s0060g02660	VIT_14s0060g02660	Nuclear transcription factor Y subunit B-5	NFYB5_3		Regulation overview.Regulation of gene expression.Regulation of transcription.				x	x
		2497942	2498956	VIT_214s0060g02690	VIT_14s0060g02690	Germin-like protein 3 [Vitis vinifera]			Metabolism.Primary metabolism.Generation of metabolite precursors and energy.				x
		2503260	2504078	VIT_214s0060g02700	VIT_14s0060g02700	Germin-like protein 3 [Vitis vinifera]			Metabolism.Primary metabolism.Generation of metabolite precursors and energy.				x
		2505243	2506028	VIT_214s0060g02710	VIT_14s0060g02710	Germin			Metabolism.Primary metabolism.Generation of metabolite precursors and energy.				x
		2507217	2508139	VIT_214s0060g02730	VIT_14s0060g02730	Germin			Metabolism.Primary metabolism.Generation of metabolite precursors and energy.				x
		2556335	2560018	VIT_214s0060g02750	VIT_14s0060g02750	Germin-like protein 3 [Vitis vinifera]			Metabolism.Primary metabolism.Generation of metabolite precursors and energy.				x
		2561666	2562529	VIT_214s0060g02760	VIT_14s0060g02760	Germin-like protein 3 [Vitis vinifera]			Metabolism.Primary metabolism.Generation of metabolite precursors and energy.				x
	17	2183404	2194342	VIT_217s0000g02430	VIT_17s0000g02430	Phosphoethanolamine N-methyltransferase	E2_1_1_103		Metabolism.Primary metabolism.Lipid metabolism.	x
		2230435	2232793	VIT_217s0000g02460	VIT_17s0000g02460	Wuschel related homeobox 1	WOX1_2		Regulation overview.Regulation of gene expression.Regulation of transcription.				x
		2457646	2459723	VIT_217s0000g02650	VIT_17s0000g02650	Myb domain protein 7	VvMYBC2-L4		Regulation overview.Regulation of gene expression.Regulation of transcription.				x	x
		2462709	2464257	VIT_217s0000g02660	VIT_17s0000g02660	MYBC2-L2	VvMYBC2-L2		Regulation overview.Regulation of gene expression.Regulation of transcription.		Cavallini et al., 2015		x	x
		2514165	2519530	VIT_217s0000g02710	VIT_17s0000g02710	Myb domain protein 4R1	MYB4R1_2		Regulation overview.Regulation of gene expression.Regulation of transcription.				x	x
		2530493	2535134	VIT_217s0000g02730	VIT_17s0000g02730	Myb domain protein 4R1	MYB4R1_1		Regulation overview.Regulation of gene expression.Regulation of transcription.				x	x
		2254063	2255814	VIT_217s0000g02470	VIT_17s0000g02470	Thaumatin			Response to stimulus.Stress response..				x
		2495784	2498873	VIT_217s0000g02680	VIT_17s0000g02680	ABA glucosidase	ABAGLC		Signaling.Hormone Signaling.ABA Signaling.				x
		2321847	2341848	VIT_217s0000g02540	VIT_17s0000g02540	CTR1 kinase kinase kinase	CTR1		Signaling.Hormone Signaling.Ethylene Signaling.				x
		2743827	2747560	VIT_217s0000g02970	VIT_17s0000g02970	MATE efflux family protein	MATE		Transport overview.Electrochemical Potential-driven Transporters.Porters.				x
		2767975	2770598	VIT_217s0000g02990	VIT_17s0000g02990	MATE efflux family protein	MATE		Transport overview.Electrochemical Potential-driven Transporters.Porters.				x
		2780296	2782669	VIT_217s0000g03000	VIT_17s0000g03000	MATE efflux family protein	MATE		Transport overview.Electrochemical Potential-driven Transporters.Porters.				x
S_dimstil	17	2183404	2194342	VIT_217s0000g02430	VIT_17s0000g02430	Phosphoethanolamine N-methyltransferase	E2_1_1_103		Metabolism.Primary metabolism.Lipid metabolism.
		2230435	2232793	VIT_217s0000g02460	VIT_17s0000g02460	Wuschel related homeobox 1	WOX1_2		Regulation overview.Regulation of gene expression.Regulation of transcription.				x
		2457646	2459723	VIT_217s0000g02650	VIT_17s0000g02650	Myb domain protein 7	VvMYBC2-L4		Regulation overview.Regulation of gene expression.Regulation of transcription.				x	x
		2462709	2464257	VIT_217s0000g02660	VIT_17s0000g02660	MYBC2-L2	VvMYBC2-L2		Regulation overview.Regulation of gene expression.Regulation of transcription.				x	x
		2514165	2519530	VIT_217s0000g02710	VIT_17s0000g02710	Myb domain protein 4R1	MYB4R1_2		Regulation overview.Regulation of gene expression.Regulation of transcription.				x	x
		2530493	2535134	VIT_217s0000g02730	VIT_17s0000g02730	Myb domain protein 4R1	MYB4R1_1		Regulation overview.Regulation of gene expression.Regulation of transcription.				x	x
		2254063	2255814	VIT_217s0000g02470	VIT_17s0000g02470	Thaumatin			Response to stimulus.Stress response..				x
		2495784	2498873	VIT_217s0000g02680	VIT_17s0000g02680	ABA glucosidase	ABAGLC		Signaling.Hormone Signaling.ABA Signaling.				x
		2321847	2341848	VIT_217s0000g02540	VIT_17s0000g02540	CTR1 kinase kinase kinase	CTR1		Signaling.Hormone Signaling.Ethylene Signaling.				x
		2743827	2747560	VIT_217s0000g02970	VIT_17s0000g02970	MATE efflux family protein	MATE		Transport overview.Electrochemical Potential-driven Transporters.Porters.				x
		2767975	2770598	VIT_217s0000g02990	VIT_17s0000g02990	MATE efflux family protein	MATE		Transport overview.Electrochemical Potential-driven Transporters.Porters.				x
		2780296	2782669	VIT_217s0000g03000	VIT_17s0000g03000	MATE efflux family protein	MATE		Transport overview.Electrochemical Potential-driven Transporters.Porters.				x
R_dim-monstil	17	7296679	7297814	VIT_217s0000g06705		s phase cyclin a-associated protein in the endoplasmic reticulum-like			Cellular process.Cell growth and death..			x
		7615656	7632430	VIT_217s0000g06940	VIT_17s0000g06940	LAP4 protein			Cellular process.Cell growth and death..			x
		8465884	8517709	VIT_217s0000g07530	VIT_17s0000g07530	Transportin-SR	TRANSPORTINSR		Transport overview.Nucleocytoplasmic transport.Nuclear pore complex.	x
		8144731	8156113	VIT_217s0000g07280	VIT_17s0000g07280	Histone deacetylase HDA05	HDA05		Cellular process.Cell growth and death..			x
		8239664	8241675	VIT_217s0000g07370	VIT_17s0000g07370	EDS1 (Enhanced disease susceptibility 1)	EDS1a		Signaling.Hormone Signaling.Jasmonate salicylate signaling.		Gao et al., 2010; Casagrande et al., 2011	x		x
		8264857	8267481	VIT_217s0000g07375		enhanced disease susceptibility 1			Signaling.Hormone Signaling.Jasmonate salicylate signaling.			x		x
		8312937	8334615	VIT_217s0000g07400	VIT_17s0000g07400	Disease resistance protein (EDS1)	EDS1c		Signaling.Hormone Signaling.Jasmonate salicylate signaling.		Gao et al., 2010; Casagrande et al., 2011	x		x
		8367063	8369688	VIT_217s0000g07420	VIT_17s0000g07420	EDS1 (Enhanced disease susceptibility 1)	EDS1e		Signaling.Hormone Signaling.Jasmonate salicylate signaling.		Gao et al., 2010; Casagrande et al., 2011	x		x
		8553232	8556591	VIT_217s0000g07560	VIT_17s0000g07560	EDS1 (Enhanced disease susceptibility 1)	EDS1f**		Signaling.Hormone Signaling.Jasmonate salicylate signaling.		Gao et al., 2010; Casagrande et al., 2011	x		x
		7269914	7271213	VIT_217s0000g06699		transducin wd40 domain-containing protein			Regulation overview.Regulation of gene expression.Regulation of transcription.				x
		7317400	7319944	VIT_217s0000g06740	VIT_17s0000g06740	Zinc finger (C2H2 type) family	C2H2FAM_6		Regulation overview.Regulation of gene expression.Regulation of transcription.				x
		8195707	8201294	VIT_217s0000g07330	VIT_17s0000g07330	GR-RBP3 (glycine-rich RNA-binding protein 3)			Response to stimulus.Stress response.Abiotic stress response.				x
		8898790	8901579	VIT_217s0000g07920	VIT_17s0000g07920	Hypoxia-responsive			Response to stimulus.Stress response.Abiotic stress response.				x
		8730739	8731906	VIT_217s0000g07750	VIT_17s0000g07750	Peroxidase 65 (VviPrxIII15a)	VviPrxIII15a		Metabolism.Primary metabolism.Amino acid metabolism.				x	x
		10331659	10338393	VIT_217s0000g08880	VIT_17s0000g08880	Transcription factor jumonji, jmjC	JMJD4_2		Regulation overview.Regulation of gene expression.Regulation of transcription.
		10556974	10557542	VIT_217s0000g08980	VIT_17s0000g08980	Short stature homeobox protein	K09331		Regulation overview.Regulation of gene expression.Regulation of transcription.
		10578569	10581043	VIT_217s0000g09010	VIT_17s0000g09010	Lateral organ boundaries 3	LBDA_2		Regulation overview.Regulation of gene expression.Regulation of transcription.
		10614563	10630685	VIT_217s0000g09070	VIT_17s0000g09070	Histone deacetylase HDA6	K06067_HDAC6		Signaling.Hormone Signaling.Jasmonate salicylate signaling.				x	x
		10649853	10651922	VIT_217s0000g09080	VIT_17s0000g09080	Myb domain protein 4	MYB4_3		Regulation overview.Regulation of gene expression.Regulation of transcription.
z-miyc	14	1418648	1421606	VIT_214s0060g01710	VIT_14s0060g01710	Ribosomal protein L18	K02881		Metabolism.Primary metabolism.Protein metabolism and modification.	x				x
S_trimstil	14	1844829	1855627	VIT_214s0060g02280	VIT_14s0060g02280	Zinc finger (C3HC4-type ring finger)	ZFC3HC4_193		Regulation overview.Regulation of gene expression.Regulation of transcription.				x	x
S_polstil	14	1881830	1884145	VIT_214s0060g02300	VIT_14s0060g02300	Hypoxia-responsive			Response to stimulus.Stress response.Abiotic stress response.				x
		1892226	1897938	VIT_214s0060g02320	VIT_14s0060g02320	Respiratory burst oxidase protein B (ATRBOHB)	RBOHB		Response to stimulus.Stress response.Biotic stress response.				x
		2048479	2058496	VIT_214s0060g02420	VIT_14s0060g02420	Transcription factor jumonji (jmjC) domain-containing protein	JMJD1A_2		Regulation overview.Regulation of gene expression.Regulation of transcription.				x	x
		2059291	2063317	VIT_214s0060g02440	VIT_14s0060g02440	Indeterminate(ID)-domain 2	IDD2_5		Regulation overview.Regulation of gene expression.Regulation of transcription.				x	x
		2452606	2461421	VIT_214s0060g02640	VIT_14s0060g02640	Myb family	MYBREL_16		Regulation overview.Regulation of gene expression.Regulation of transcription.				x	x
		2475158	2475858	VIT_214s0060g02660	VIT_14s0060g02660	Nuclear transcription factor Y subunit B-5	NFYB5_3		Regulation overview.Regulation of gene expression.Regulation of transcription.				x	x
		2497942	2498956	VIT_214s0060g02690	VIT_14s0060g02690	Germin-like protein 3 [Vitis vinifera]			Metabolism.Primary metabolism.Generation of metabolite precursors and energy.				x
		2503260	2504078	VIT_214s0060g02700	VIT_14s0060g02700	Germin-like protein 3 [Vitis vinifera]			Metabolism.Primary metabolism.Generation of metabolite precursors and energy.				x
		2505243	2506028	VIT_214s0060g02710	VIT_14s0060g02710	Germin			Metabolism.Primary metabolism.Generation of metabolite precursors and energy.				x
		2507217	2508139	VIT_214s0060g02730	VIT_14s0060g02730	Germin			Metabolism.Primary metabolism.Generation of metabolite precursors and energy.				x
		2556335	2560018	VIT_214s0060g02750	VIT_14s0060g02750	Germin-like protein 3 [Vitis vinifera]			Metabolism.Primary metabolism.Generation of metabolite precursors and energy.				x
narin	17	3825222	3831293	VIT_217s0000g03910	VIT_17s0000g03910	flavonoid 3-monooxygenase	E1_14_13_21		Metabolism.Secondary metabolism.Phenylpropanoid metabolism.				x
		3846664	3879071	VIT_217s0000g03930	VIT_17s0000g03930	ferulate 5-hydroxylase	K09755		Metabolism.Secondary metabolism.Phenylpropanoid metabolism.				x
		3892782	3898796	VIT_217s0000g03940	VIT_17s0000g03940	ferulate 5-hydroxylase	K09755		Metabolism.Secondary metabolism.Phenylpropanoid metabolism.				x
		4274223	4278049	VIT_217s0000g04150	VIT_17s0000g04150	Leucoanthocyanidin reductase	E1_17_1_3		Metabolism.Secondary metabolism.Phenylpropanoid metabolism.				x
		5320630	5325215	VIT_217s0000g04913		flavonol 4-sulfotransferase-like			Metabolism.Secondary metabolism.Phenylpropanoid metabolism.				x
		3428116	3429824	VIT_217s0000g03550	VIT_17s0000g03550	Basic helix-loop-helix (bHLH) family	BHLHDOM_37		Regulation overview.Regulation of gene expression.Regulation of transcription.				x
		3453872	3456021	VIT_217s0000g03560	VIT_17s0000g03560	Vitis vinifera transcription factor MYB108	MYB62_1		Regulation overview.Regulation of gene expression.Regulation of transcription.				x
		3477120	3478784	VIT_217s0000g03580	VIT_17s0000g03580	BEE3 (BR Enhanced expression 3)	BEE3		Regulation overview.Regulation of gene expression.Regulation of transcription.				x
		3581674	3583882	VIT_217s0000g03660	VIT_17s0000g03660	NAC domain containing protein 58	NAC058		Regulation overview.Regulation of gene expression.Regulation of transcription.				x
		3660065	3661648	VIT_217s0000g03720	VIT_17s0000g03720	Lateral organ boundaries protein 41	LBD41_1		Regulation overview.Regulation of gene expression.Regulation of transcription.				x
		3716390	3719308	VIT_217s0000g03765		ap2 erf domain-containing transcription factor			Regulation overview.Regulation of gene expression.Regulation of transcription.				x
		4276642	4305715	VIT_217s0000g04160	VIT_17s0000g04160	Zinc finger (C3HC4-type ring finger)	ZFC3HC4_42		Regulation overview.Regulation of gene expression.Regulation of transcription.				x
		4343550	4345620	VIT_217s0000g04180	VIT_17s0000g04180	TCP family transcription factor BRC2/TCP12 (branched2)	TCP12		Regulation overview.Regulation of gene expression.Regulation of transcription.				x
		4554957	4563295	VIT_217s0000g04350	VIT_17s0000g04350	TATA-binding protein-associated phosphoprotein Dr1 protein	DR1		Regulation overview.Regulation of gene expression.Regulation of transcription.				x
		5126163	5127854	VIT_217s0000g04730	VIT_17s0000g04730	Zinc finger (C3HC4-type ring finger)	ZFC3HC4_213		Regulation overview.Regulation of gene expression.Regulation of transcription.				x
		5154296	5159987	VIT_217s0000g04770	VIT_17s0000g04770	PHD finger transcription factor	PHDFG_13		Regulation overview.Regulation of gene expression.Regulation of transcription.				x
		5198579	5205825	VIT_217s0000g04820	VIT_17s0000g04820	BSD domain-containing protein	BSDDOM_7		Regulation overview.Regulation of gene expression.Regulation of transcription.				x
		5240463	5241938	VIT_217s0000g04850	VIT_17s0000g04850	OBF binding protein 4	OBP4		Regulation overview.Regulation of gene expression.Regulation of transcription.				x
		5505576	5513594	VIT_217s0000g05020	VIT_17s0000g05020	Squamosa promoter-binding protein 6 (SPL6)	SPL6_2		Regulation overview.Regulation of gene expression.Regulation of transcription.				x
		5627923	5629396	VIT_217s0000g05130	VIT_17s0000g05130	Transcription termination factor mitochondrial mTERF	MTERF_2		Regulation overview.Regulation of gene expression.Regulation of transcription.				x
		5714219	5719116	VIT_217s0000g05220	VIT_17s0000g05220	TCP family transcription factor TCP5	TCP5		Regulation overview.Regulation of gene expression.Regulation of transcription.				x
		5833133	5839328	VIT_217s0000g05370	VIT_17s0000g05370	MYC ZCW32 (bigpetal, bigpetalub)	ZCW32_1		Regulation overview.Regulation of gene expression.Regulation of transcription.				x
		5860262	5862587	VIT_217s0000g05400	VIT_17s0000g05400	Myb domain protein 35	MYB35_1		Regulation overview.Regulation of gene expression.Regulation of transcription.				x
		5986034	5987218	VIT_217s0000g05490	VIT_17s0000g05490	Lateral organ boundaries domain family protein (LBD27)	LBD27_1		Regulation overview.Regulation of gene expression.Regulation of transcription.				x
		6133008	6136677	VIT_217s0000g05630	VIT_17s0000g05630	Homeodomain leucine zipper protein HB-1	VVHB1_2		Regulation overview.Regulation of gene expression.Regulation of transcription.				x
		6316055	6321962	VIT_217s0000g05810	VIT_17s0000g05810	WRKY DNA-binding protein 72	WRKY72_2	VviWRKY53	Regulation overview.Regulation of gene expression.Regulation of transcription.		Vannozzi et al., 2018		x
		6455065	6456999	VIT_217s0000g05900	VIT_17s0000g05900	Basic helix-loop-helix (bHLH) family	BHLHDOM_12		Regulation overview.Regulation of gene expression.Regulation of transcription.				x
		6493073	6494299	VIT_217s0000g05950	VIT_17s0000g05950	PRE1 (Paclobutrazol resistance1)	PRE1		Regulation overview.Regulation of gene expression.Regulation of transcription.				x
		6556978	6562168	VIT_217s0000g06000	VIT_17s0000g06000	Basic helix-loop-helix (bHLH) family	BHLHDOM_56		Regulation overview.Regulation of gene expression.Regulation of transcription.				x
		6588742	6590077	VIT_217s0000g06020	VIT_17s0000g06020	TCP family transcription factor TCP14	TCP14_1		Regulation overview.Regulation of gene expression.Regulation of transcription.				x
		6631695	6638561	VIT_217s0000g06060	VIT_17s0000g06060	Transcription regulator/ zinc ion binding			Regulation overview.Regulation of gene expression.Regulation of transcription.				x
		6753975	6756443	VIT_217s0000g06190	VIT_17s0000g06190	Vitis vinifera R2R3 Myb30 transcription factor	MYB94_2		Regulation overview.Regulation of gene expression.Regulation of transcription.				x
		6764649	6765071	VIT_217s0000g06200	VIT_17s0000g06200	Mini zinc finger 1 MIF1	MIF1_2		Regulation overview.Regulation of gene expression.Regulation of transcription.				x
		6784490	6793659	VIT_217s0000g06230	VIT_17s0000g06230	Zinc finger (C3HC4-type ring finger)	ZFC3HC4_29		Regulation overview.Regulation of gene expression.Regulation of transcription.				x
		6799196	6800136	VIT_217s0000g06250	VIT_17s0000g06250	RWP-RK domain-containing protein	RWPRKDOM_7		Regulation overview.Regulation of gene expression.Regulation of transcription.				x
		6845769	6849288	VIT_217s0000g06310	VIT_17s0000g06310	Cycling DOF factor 2	CDF2_3		Regulation overview.Regulation of gene expression.Regulation of transcription.				x
		6879725	6886594	VIT_217s0000g06340	VIT_17s0000g06340	MADS-box agamous-like 30	AGL30_1		Regulation overview.Regulation of gene expression.Regulation of transcription.				x
		6976925	6979469	VIT_217s0000g06400	VIT_17s0000g06400	NAC domain containing protein 100	NAC100_1		Regulation overview.Regulation of gene expression.Regulation of transcription.				x
		6161686	6166788	VIT_217s0000g05680	VIT_17s0000g05680	Band 7 family	Hrp-b		Transport overview.Accessory factors involved in transport.Auxiliary transport proteins.		Polesani et al., 2010; Casagrande et al., 2011		x
		3562298	3570853	VIT_217s0000g03650	VIT_17s0000g03650	Unknown protein			Unknown...	x
	19	1360501	1367517	VIT_219s0014g01250	VIT_19s0014g01250	TUBBY like protein 7 TLP7	TLP7_1		Regulation overview.Regulation of gene expression.Regulation of transcription.				x
		1367664	1371799	VIT_219s0014g01260	VIT_19s0014g01260	Multiprotein-bridging factor 1a MBF1A	MBF1A_1		Regulation overview.Regulation of gene expression.Regulation of transcription.				x
		1520508	1521347	VIT_219s0014g01450	VIT_19s0014g01450	Delay of germination 1	DOG1_2		Regulation overview.Regulation of gene expression.Regulation of transcription.				x
		1593436	1612736	VIT_219s0014g01500	VIT_19s0014g01500	PHD finger transcription factor	PHDFG_22		Regulation overview.Regulation of gene expression.Regulation of transcription.				x
		1681073	1684777	VIT_219s0014g01600	VIT_19s0014g01600	PMR5 (powdery mildew resistant 5)			Response to stimulus.Stress response.Biotic stress response.				x
		1734674	1741842	VIT_219s0014g01650	VIT_19s0014g01650	Global transcription factor group E 4	GTE4		Regulation overview.Regulation of gene expression.Regulation of transcription.				x
		1804411	1810520	VIT_219s0014g01680	VIT_19s0014g01680	TCP family transcription factor TCP3	TCP3		Regulation overview.Regulation of gene expression.Regulation of transcription.				x
		1945048	1947797	VIT_219s0014g01780	VIT_19s0014g01780	BZIP transcription factor	BZIPDOM_14		Regulation overview.Regulation of gene expression.Regulation of transcription.				x
		2035226	2041782	VIT_219s0014g01850	VIT_19s0014g01850	Zinc finger (C3HC4-type ring finger)	ZFC3HC4_158		Regulation overview.Regulation of gene expression.Regulation of transcription.				x
		2065583	2074617	VIT_219s0014g01880	VIT_19s0014g01880	Homeobox protein	HBDOM_1		Regulation overview.Regulation of gene expression.Regulation of transcription.				x
		2123734	2126114	VIT_219s0014g01940	VIT_19s0014g01940	Unknown			Unknown...	x
		2128359	2130332	VIT_219s0014g01950	VIT_19s0014g01950	Anthocyanidin 3-O-glucosyltransferase	E2_4_1_115		Metabolism.Secondary metabolism.Phenylpropanoid metabolism.				x
		2131717	2132515	VIT_219s0014g01960	VIT_19s0014g01960	UDP rhamnose-anthocyanidin-3-glucoside rhamnosyltransferase	RHATR		Metabolism.Secondary metabolism.Phenylpropanoid metabolism.				x
		2133730	2135567	VIT_219s0014g01970	VIT_19s0014g01970	flavonol 3-O-glucosyltransferase	E2_4_1_91		Metabolism.Secondary metabolism.Phenylpropanoid metabolism.				x
		2150884	2151213	VIT_219s0014g01975		udp-glycosyltransferase 79b9-like			Metabolism.Secondary metabolism.Phenylpropanoid metabolism.				x
		2155950	2157334	VIT_219s0014g01980	VIT_19s0014g01980	flavonol 3-O-glucosyltransferase	E2_4_1_91		Metabolism.Secondary metabolism.Phenylpropanoid metabolism.				x
		2170949	2179821	VIT_219s0014g01990	VIT_19s0014g01990	Anthocyanidin 3-O-glucosyltransferase	E2_4_1_115		Metabolism.Secondary metabolism.Phenylpropanoid metabolism.				x
		2189197	2190597	VIT_219s0014g02000	VIT_19s0014g02000	flavonol 3-O-glucosyltransferase	E2_4_1_91		Metabolism.Secondary metabolism.Phenylpropanoid metabolism.				x
		2195915	2196499	VIT_219s0014g02010	VIT_19s0014g02010	flavonol 3-O-glucosyltransferase-like protein	E2_4_1_91		Metabolism.Secondary metabolism.Phenylpropanoid metabolism.				x
		2202308	2204117	VIT_219s0014g02020	VIT_19s0014g02020	flavonol 3-O-glucosyltransferase-like protein	E2_4_1_91		Metabolism.Secondary metabolism.Phenylpropanoid metabolism.				x
		2206115	2207558	VIT_219s0014g02030	VIT_19s0014g02030	flavonol 3-O-glucosyltransferase	E2_4_1_91		Metabolism.Secondary metabolism.Phenylpropanoid metabolism.				x
		2219868	2220300	VIT_219s0014g02063		udp-glycosyltransferase 79b9-like			Metabolism.Secondary metabolism.Phenylpropanoid metabolism.				x
		2230993	2232602	VIT_219s0014g02070	VIT_19s0014g02070	flavonol 3-O-glucosyltransferase	E2_4_1_91		Metabolism.Secondary metabolism.Phenylpropanoid metabolism.				x
		2271336	2272216	VIT_219s0014g02110	VIT_19s0014g02110	Homeobox protein 52	VVHB52_1		Regulation overview.Regulation of gene expression.Regulation of transcription.				x
		2297169	2303359	VIT_219s0014g02160	VIT_19s0014g02160	Drought induced 19 protein			Response to stimulus.Stress response.Abiotic stress response.				x
		2324725	2327534	VIT_219s0014g02200	VIT_19s0014g02200	No apical meristem cup-shaped cotyledon2	CUC2_2		Regulation overview.Regulation of gene expression.Regulation of transcription.				x
		2368302	2369336	VIT_219s0014g02240	VIT_19s0014g02240	Ethylene responsive element binding factor 4	ERF4_1		Regulation overview.Regulation of gene expression.Regulation of transcription.				x
		2484255	2485739	VIT_219s0014g02350	VIT_19s0014g02350	Squamosa promoter-binding protein 4 (SPL4)	SPL4_1		Regulation overview.Regulation of gene expression.Regulation of transcription.				x
narin7-gl	15	15696589	15697021	VIT_215s0048g01540	VIT_15s0048g01540	CYP76B1			Metabolism.Cellular metabolism.Oxidation reduction.			x
		15697124	15697786	VIT_215s0048g01550	VIT_15s0048g01550	CYP76C1			Metabolism.Cellular metabolism.Oxidation reduction.			x
		15703530	15707230	VIT_215s0048g01570	VIT_15s0048g01570	CYP76C2			Metabolism.Cellular metabolism.Oxidation reduction.			x
		15731676	15740256	VIT_215s0048g01590	VIT_15s0048g01590	CYP76B1			Metabolism.Cellular metabolism.Oxidation reduction.			x
		15760510	15761917	VIT_215s0048g01605		cytochrome p450 76c4			Metabolism.Cellular metabolism.Oxidation reduction.			x
		15781146	15781403	VIT_215s0048g01620	VIT_15s0048g01620	CYP76E3			Metabolism.Cellular metabolism.Oxidation reduction.			x
		15868804	15872017	VIT_215s0048g01670	VIT_15s0048g01670	CYP704G7			Metabolism.Cellular metabolism.Oxidation reduction.			x
		15882456	15885257	VIT_215s0048g01680	VIT_15s0048g01680	CYP704G7			Metabolism.Cellular metabolism.Oxidation reduction.			x
		15892125	15895019	VIT_215s0048g01690	VIT_15s0048g01690	CYP86A1			Metabolism.Cellular metabolism.Oxidation reduction.			x
		15906545	15909573	VIT_215s0048g01700	VIT_15s0048g01700	CYP86A1			Metabolism.Cellular metabolism.Oxidation reduction.			x
		16070237	16070890	VIT_215s0048g01950	VIT_15s0048g01950	CYP87A3			Metabolism.Cellular metabolism.Oxidation reduction.			x
		16079745	16080500	VIT_215s0048g01955		cytochrome p450			Metabolism.Cellular metabolism.Oxidation reduction.			x
		16085960	16088517	VIT_215s0048g01960	VIT_15s0048g01960	CYP87A3			Metabolism.Cellular metabolism.Oxidation reduction.			x
		16088931	16091721	VIT_215s0048g01970	VIT_15s0048g01970	CYP708A1			Metabolism.Cellular metabolism.Oxidation reduction.			x
		17005314	17007669	VIT_215s0048g02900	VIT_15s0048g02900	CYP78A3p			Metabolism.Cellular metabolism.Oxidation reduction.			x
		17343704	17345642	VIT_215s0046g00330	VIT_15s0046g00330	CYP703A2			Metabolism.Cellular metabolism.Oxidation reduction.			x
		15126675	15137240	VIT_215s0048g00980	VIT_15s0048g00990	2'-hydroxy isoflavone/dihydroflavonol reductase	E1_3_1_45		Metabolism.Secondary metabolism.Phenylpropanoid metabolism.				x
		15138938	15141017	VIT_215s0048g01000	VIT_15s0048g01000	2'-hydroxy isoflavone/dihydroflavonol reductase	E1_3_1_45		Metabolism.Secondary metabolism.Phenylpropanoid metabolism.				x
		15144577	15146363	VIT_215s0048g01010	VIT_15s0048g01010	2'-hydroxy isoflavone/dihydroflavonol reductase	E1_3_1_45		Metabolism.Secondary metabolism.Phenylpropanoid metabolism.				x
		16617706	16619373	VIT_215s0048g02430	VIT_15s0048g02430	Naringenin,2-oxoglutarate 3-dioxygenase			Metabolism.Secondary metabolism.Phenylpropanoid metabolism.				x
		17223854	17226144	VIT_215s0046g00190	VIT_15s0046g00190	Laccase	E1_10_3_2		Metabolism.single reactions..			x
		17437391	17441815	VIT_215s0046g00480	VIT_15s0046g00480	Wax synthase	E2_3_1_75		Metabolism.single reactions..			x
		17444692	17448250	VIT_215s0046g00490	VIT_15s0046g00490	Wax synthase	E2_3_1_75		Metabolism.single reactions..			x
		17448998	17463818	VIT_215s0046g00500	VIT_15s0046g00500	Wax synthase	E2_3_1_75		Metabolism.single reactions..			x
		17464183	17467707	VIT_215s0046g00510	VIT_15s0046g00510	Wax synthase	E2_3_1_75		Metabolism.single reactions..			x
		17483597	17487549	VIT_215s0046g00520	VIT_15s0046g00520	Wax synthase	E2_3_1_75		Metabolism.single reactions..			x
		17502732	17503079	VIT_215s0046g00535		low quality protein: o-acyltransferase wsd1-like			Metabolism.single reactions..			x
		17515331	17515982	VIT_215s0046g00550	VIT_15s0046g00550	Wax synthase	E2_3_1_75		Metabolism.single reactions..			x
		17534478	17535281	VIT_215s0046g00570	VIT_15s0046g00570	Wax synthase	E2_3_1_75		Metabolism.single reactions..			x
		17552431	17556353	VIT_215s0046g00590	VIT_15s0046g00590	Wax synthase	E2_3_1_75		Metabolism.single reactions..			x
		17577928	17579060	VIT_215s0046g00630	VIT_15s0046g00630	Wax synthase	E2_3_1_75		Metabolism.single reactions..			x
		17582079	17582499	VIT_215s0046g00640	VIT_15s0046g00640	Wax synthase	E2_3_1_75		Metabolism.single reactions..			x
		17583739	17587199	VIT_215s0046g00650	VIT_15s0046g00650	Wax synthase	E2_3_1_75		Metabolism.single reactions..			x
		17596119	17600088	VIT_215s0046g00660	VIT_15s0046g00660	Wax synthase	E2_3_1_75		Metabolism.single reactions..			x
		17609577	17610219	VIT_215s0046g00680	VIT_15s0046g00680	Wax synthase	E2_3_1_75		Metabolism.single reactions..			x
		17628420	17631817	VIT_215s0046g00700	VIT_15s0046g00700	Wax synthase	E2_3_1_75		Metabolism.single reactions..			x
		17635542	17639230	VIT_215s0046g00710	VIT_15s0046g00710	Wax synthase	E2_3_1_75		Metabolism.single reactions..			x
		14992230	14994935	VIT_215s0048g00840	VIT_15s0048g00840	Lateral organ boundaries domain protein 19 (LBD19)	LBD19		Regulation overview.Regulation of gene expression.Regulation of transcription.				x
		15034033	15043896	VIT_215s0048g00870	VIT_15s0048g00870	AT-hook protein 1 (AHP1)	HMGIY_2		Regulation overview.Regulation of gene expression.Regulation of transcription.				x
		14953896	14955023	VIT_215s0048g00790	VIT_15s0048g00790	TCH2 (touch 2)	K13448_TCH2		Response to stimulus.Stress response.Biotic stress response.				x
		14955863	14974210	VIT_215s0048g00800	VIT_15s0048g00800	Guanine nucleotide exchange MIN7	K13462		Response to stimulus.Stress response.Biotic stress response.				x
		16970707	16971393	VIT_215s0048g02860	VIT_15s0048g02860	Auxin-responsive SAUR29	SAUR29		Signaling.Hormone Signaling.Auxin Signaling.			x
		17143740	17144185	VIT_215s0046g00070	VIT_15s0046g00070	PBP1 (pinoid-binding protein 1)	PBP1		Signaling.Hormone Signaling.Auxin Signaling.			x
		17300263	17305088	VIT_215s0046g00290	VIT_15s0046g00290	Auxin response factor 18	ARF18		Signaling.Hormone Signaling.Auxin Signaling.			x
		17645393	17647961	VIT_215s0046g00730	VIT_15s0046g00730	Auxin-responsive protein	AUXREG		Signaling.Hormone Signaling.Auxin Signaling.			x
		17338815	17341227	VIT_215s0046g00320	VIT_15s0046g00320	Myc2 bHLH protein	MYC2_2		Signaling.Hormone Signaling.Jasmonate salicylate signaling.				x
		16400703	16407832	VIT_215s0048g02190	VIT_15s0048g02190	PAP/fibrillin family	K06825		Cellular process...
	3	1006320	1009717	VIT_203s0038g01460	VIT_03s0038g01460	Chalcone synthase	E2_3_1_74		Metabolism.Secondary metabolism.Phenylpropanoid metabolism.				x
		2380177	2384679	VIT_203s0038g03250	VIT_03s0038g03250	Vestitone reductase	E1_1_1_246		Metabolism.Secondary metabolism.Phenylpropanoid metabolism.				x
		2246177	2249109	VIT_203s0038g03130	VIT_03s0038g03130	Flavin containing monooxygenase 3	E1_14_13_8		Metabolism.single reactions..			x
		2253277	2255763	VIT_203s0038g03140	VIT_03s0038g03140	Dimethylaniline monooxygenase (N-oxide forming) 2	E1_14_13_8		Metabolism.single reactions..			x
		2267330	2269546	VIT_203s0038g03150	VIT_03s0038g03150	Dimethylaniline monooxygenase (N-oxide forming) 2	E1_14_13_8		Metabolism.single reactions..			x
		2281186	2286822	VIT_203s0038g03160	VIT_03s0038g03160	flavin-containing monooxygenase 1	E1_14_13_8		Metabolism.single reactions..			x
		2298504	2300506	VIT_203s0038g03170	VIT_03s0038g03170	Dimethylaniline monooxygenase (N-oxide forming) 2	E1_14_13_8		Metabolism.single reactions..			x
		2307525	2310849	VIT_203s0038g03180	VIT_03s0038g03180	flavin-containing monooxygenase 1	E1_14_13_8		Metabolism.single reactions..			x
		2311901	2312681	VIT_203s0038g03190	VIT_03s0038g03190	Flavin containing monooxygenase 3	E1_14_13_8		Metabolism.single reactions..			x
		1206014	1208307	VIT_203s0038g01730	VIT_03s0038g01730	KOW domain-containing transcription factor family protein	KOWDOM		Regulation overview.Regulation of gene expression.Regulation of transcription.				x
		1252286	1255340	VIT_203s0038g01790	VIT_03s0038g01790	Basic helix-loop-helix (bHLH) family	BHLHDOM_38		Regulation overview.Regulation of gene expression.Regulation of transcription.				x
		1468239	1469371	VIT_203s0038g02130	VIT_03s0038g02130	Cold shock protein-1	K03704_2		Regulation overview.Regulation of gene expression.Regulation of transcription.				x
		1584039	1585078	VIT_203s0038g02310	VIT_03s0038g02310	Myb domain protein 4	VvMYB4a		Regulation overview.Regulation of gene expression.Regulation of transcription.		Matus et al., 2008; Cavallini et al., 2015		x
		1679322	1683668	VIT_203s0038g02420	VIT_03s0038g02420	BZIP transcription factor	BZIPDOM_6		Regulation overview.Regulation of gene expression.Regulation of transcription.				x
		1771005	1775813	VIT_203s0038g02540	VIT_03s0038g02540	Aborted microspores AMS	AMS_3		Regulation overview.Regulation of gene expression.Regulation of transcription.				x
		2465240	2467125	VIT_203s0038g03410	VIT_03s0038g03410	NAC domain containing protein 36	NAC036_2		Regulation overview.Regulation of gene expression.Regulation of transcription.				x
		2660982	2661950	VIT_203s0038g03700	VIT_03s0038g03700	Zinc finger (C2H2 type) family	C2H2FAM_30		Regulation overview.Regulation of gene expression.Regulation of transcription.				x
		2666748	2673959	VIT_203s0038g03710	VIT_03s0038g03710	RWP-RK domain-containing protein	RWPRKDOM_3		Regulation overview.Regulation of gene expression.Regulation of transcription.				x
		2772123	2778369	VIT_203s0038g03820	VIT_03s0038g03820	DNA-binding bromodomain-containing protein			Regulation overview.Regulation of gene expression.Regulation of transcription.				x
		978905	982932	VIT_203s0038g01400	VIT_03s0038g01400	R protein PRF disease resistance protein	K13453		Response to stimulus.Stress response.Biotic stress response.				x
		1043280	1047625	VIT_203s0038g01520	VIT_03s0038g01520	R protein PRF disease resistance protein	K13453		Response to stimulus.Stress response.Biotic stress response.				x
		1050448	1058022	VIT_203s0038g01530	VIT_03s0038g01530	R protein PRF disease resistance protein	K13453		Response to stimulus.Stress response.Biotic stress response.				x
		1061575	1063732	VIT_203s0038g01540	VIT_03s0038g01540	R protein PRF disease resistance protein	K13453		Response to stimulus.Stress response.Biotic stress response.				x
		1066126	1068897	VIT_203s0038g01550	VIT_03s0038g01550	R protein PRF disease resistance protein	K13453		Response to stimulus.Stress response.Biotic stress response.				x
		1077896	1078534	VIT_203s0038g01580	VIT_03s0038g01580	R protein PRF disease resistance protein	K13453		Response to stimulus.Stress response.Biotic stress response.				x
		1084197	1085815	VIT_203s0038g01610	VIT_03s0038g01610	R protein PRF disease resistance protein	K13453		Response to stimulus.Stress response.Biotic stress response.				x
		1088445	1096163	VIT_203s0038g01620	VIT_03s0038g01620	R protein MLA10	K13475		Response to stimulus.Stress response.Biotic stress response.				x
		1111137	1113800	VIT_203s0038g01630	VIT_03s0038g01630	R protein PRF disease resistance protein	K13453		Response to stimulus.Stress response.Biotic stress response.				x
		1169193	1177331	VIT_203s0038g01670	VIT_03s0038g01670	R protein PRF disease resistance protein	K13453		Response to stimulus.Stress response.Biotic stress response.				x
		1412118	1412819	VIT_203s0038g02050	VIT_03s0038g02050	Dirigent protein pDIR7			Response to stimulus.Stress response.Biotic stress response.				x
		1415776	1416475	VIT_203s0038g02060	VIT_03s0038g02060	Dirigent protein pDIR7			Response to stimulus.Stress response.Biotic stress response.				x
		1501602	1506446	VIT_203s0038g02190	VIT_03s0038g02190	Nodulin			Response to stimulus.Stress response.Biotic stress response.				x
		2334279	2338430	VIT_203s0038g03210	VIT_03s0038g03210	Chitin elicitor-binding CEBIP LysM domain-containing	K13473		Response to stimulus.Stress response.Biotic stress response.				x
		2341585	2344558	VIT_203s0038g03220	VIT_03s0038g03220	Chitin elicitor-binding CEBIP LysM domain-containing	K13473		Response to stimulus.Stress response.Biotic stress response.				x
		736435	737319	VIT_203s0038g00930	VIT_03s0038g00930	Auxin responsive SAUR protein	SAUR		Signaling.Hormone Signaling.Auxin Signaling.			x
		738127	738887	VIT_203s0038g00940	VIT_03s0038g00940	Auxin-responsive	AUXREG		Signaling.Hormone Signaling.Auxin Signaling.			x
		749716	750398	VIT_203s0038g00950	VIT_03s0038g00950	Auxin-responsive SAUR9	SAUR9		Signaling.Hormone Signaling.Auxin Signaling.			x
		858886	859170	VIT_203s0038g01080	VIT_03s0038g01080	Auxin responsive SAUR protein	SAUR		Signaling.Hormone Signaling.Auxin Signaling.			x
		862995	863398	VIT_203s0038g01090	VIT_03s0038g01090	Auxin responsive SAUR protein	SAUR		Signaling.Hormone Signaling.Auxin Signaling.			x
		864608	864876	VIT_203s0038g01100	VIT_03s0038g01100	Auxin responsive SAUR protein	SAUR		Signaling.Hormone Signaling.Auxin Signaling.			x
		866357	866897	VIT_203s0038g01110	VIT_03s0038g01110	Auxin-responsive SAUR31	SAUR31		Signaling.Hormone Signaling.Auxin Signaling.			x
		867544	868366	VIT_203s0038g01120	VIT_03s0038g01120	Auxin responsive SAUR protein	SAUR		Signaling.Hormone Signaling.Auxin Signaling.			x
		869586	872380	VIT_203s0038g01130	VIT_03s0038g01130	Auxin-responsive	AUXREG		Signaling.Hormone Signaling.Auxin Signaling.			x
		880653	881315	VIT_203s0038g01150	VIT_03s0038g01150	Auxin-responsive	AUXREG		Signaling.Hormone Signaling.Auxin Signaling.			x
		883689	883976	VIT_203s0038g01160	VIT_03s0038g01160	Auxin responsive SAUR protein	SAUR		Signaling.Hormone Signaling.Auxin Signaling.			x
		885397	885684	VIT_203s0038g01170	VIT_03s0038g01170	Auxin responsive SAUR protein	SAUR		Signaling.Hormone Signaling.Auxin Signaling.			x
		888635	888955	VIT_203s0038g01180	VIT_03s0038g01180	Auxin responsive SAUR protein	SAUR		Signaling.Hormone Signaling.Auxin Signaling.			x
		892009	892382	VIT_203s0038g01190	VIT_03s0038g01190	Auxin-induced SAUR	SAUR		Signaling.Hormone Signaling.Auxin Signaling.			x
		894783	895216	VIT_203s0038g01210	VIT_03s0038g01210	Auxin responsive SAUR protein	SAUR		Signaling.Hormone Signaling.Auxin Signaling.			x
		897813	898180	VIT_203s0038g01220	VIT_03s0038g01220	Auxin-induced protein 15A	AUXREG		Signaling.Hormone Signaling.Auxin Signaling.			x
		900854	901605	VIT_203s0038g01230	VIT_03s0038g01230	Auxin responsive SAUR protein	SAUR		Signaling.Hormone Signaling.Auxin Signaling.			x
		903102	903604	VIT_203s0038g01250	VIT_03s0038g01250	Auxin responsive SAUR protein	SAUR		Signaling.Hormone Signaling.Auxin Signaling.			x
		905892	906181	VIT_203s0038g01260	VIT_03s0038g01260	Auxin responsive SAUR protein	SAUR		Signaling.Hormone Signaling.Auxin Signaling.			x
		908817	909399	VIT_203s0038g01270	VIT_03s0038g01270	Auxin responsive SAUR protein	SAUR		Signaling.Hormone Signaling.Auxin Signaling.			x
		910867	911175	VIT_203s0038g01280	VIT_03s0038g01280	Auxin responsive SAUR protein	SAUR		Signaling.Hormone Signaling.Auxin Signaling.			x
		915230	915499	VIT_203s0038g01290	VIT_03s0038g01290	Auxin responsive SAUR protein	SAUR		Signaling.Hormone Signaling.Auxin Signaling.			x
		917424	917748	VIT_203s0038g01300	VIT_03s0038g01300	Auxin-induced SAUR	SAUR		Signaling.Hormone Signaling.Auxin Signaling.			x
		921733	927965	VIT_203s0038g01310	VIT_03s0038g01310	Auxin responsive SAUR protein	SAUR		Signaling.Hormone Signaling.Auxin Signaling.			x
		1472460	1476347	VIT_203s0038g02140	VIT_03s0038g02140	Auxin transporter protein 2	AUX1		Signaling.Hormone Signaling.Auxin Signaling.			x
		2486634	2488970	VIT_203s0038g03430	VIT_03s0038g03430	Beta-expansin (EXPL2)	EXPL2		Signaling.Hormone Signaling.Auxin Signaling.			x
		2501790	2505893	VIT_203s0038g03450	VIT_03s0038g03450	Auxin-induced SAUR	SAUR		Signaling.Hormone Signaling.Auxin Signaling.			x
		2508621	2510472	VIT_203s0038g03460	VIT_03s0038g03460	Auxin-induced SAUR	SAUR		Signaling.Hormone Signaling.Auxin Signaling.			x
		2515009	2517162	VIT_203s0038g03470	VIT_03s0038g03470	Auxin-induced SAUR	SAUR		Signaling.Hormone Signaling.Auxin Signaling.			x
		2518613	2520751	VIT_203s0038g03480	VIT_03s0038g03480	Auxin-induced SAUR	SAUR		Signaling.Hormone Signaling.Auxin Signaling.			x
		2525431	2525885	VIT_203s0038g03490	VIT_03s0038g03490	Auxin-induced SAUR	SAUR		Signaling.Hormone Signaling.Auxin Signaling.			x
		2528365	2532361	VIT_203s0038g03500	VIT_03s0038g03500	Auxin-induced SAUR	SAUR		Signaling.Hormone Signaling.Auxin Signaling.			x
		2533266	2533720	VIT_203s0038g03510	VIT_03s0038g03510	Auxin-induced SAUR	SAUR		Signaling.Hormone Signaling.Auxin Signaling.			x
		2536233	2541680	VIT_203s0038g03520	VIT_03s0038g03520	Auxin-induced SAUR	SAUR		Signaling.Hormone Signaling.Auxin Signaling.			x
		2749512	2749985	VIT_203s0038g03760	VIT_03s0038g03760	Auxin-induced SAUR	SAUR		Signaling.Hormone Signaling.Auxin Signaling.			x
		2751683	2752647	VIT_203s0038g03770	VIT_03s0038g03770	Auxin-induced SAUR	SAUR		Signaling.Hormone Signaling.Auxin Signaling.			x
		2755238	2755923	VIT_203s0038g03780	VIT_03s0038g03780	Auxin-induced SAUR	SAUR		Signaling.Hormone Signaling.Auxin Signaling.			x
		2757523	2758963	VIT_203s0038g03790	VIT_03s0038g03790	Auxin responsive SAUR protein	SAUR		Signaling.Hormone Signaling.Auxin Signaling.			x
		1815851	1822119	VIT_203s0038g02610	VIT_03s0038g02610	Monooxygenase (MO2)			LOD max position	x
S_flavanon	15	15696589	15697021	VIT_215s0048g01540	VIT_15s0048g01540	CYP76B1			Metabolism.Cellular metabolism.Oxidation reduction.			x
		15697124	15697786	VIT_215s0048g01550	VIT_15s0048g01550	CYP76C1			Metabolism.Cellular metabolism.Oxidation reduction.			x
		15703530	15707230	VIT_215s0048g01570	VIT_15s0048g01570	CYP76C2			Metabolism.Cellular metabolism.Oxidation reduction.			x
		15731676	15740256	VIT_215s0048g01590	VIT_15s0048g01590	CYP76B1			Metabolism.Cellular metabolism.Oxidation reduction.			x
		15760510	15761917	VIT_215s0048g01605		cytochrome p450 76c4			Metabolism.Cellular metabolism.Oxidation reduction.			x
		15781146	15781403	VIT_215s0048g01620	VIT_15s0048g01620	CYP76E3			Metabolism.Cellular metabolism.Oxidation reduction.			x
		15868804	15872017	VIT_215s0048g01670	VIT_15s0048g01670	CYP704G7			Metabolism.Cellular metabolism.Oxidation reduction.			x
		15882456	15885257	VIT_215s0048g01680	VIT_15s0048g01680	CYP704G7			Metabolism.Cellular metabolism.Oxidation reduction.			x
		15892125	15895019	VIT_215s0048g01690	VIT_15s0048g01690	CYP86A1			Metabolism.Cellular metabolism.Oxidation reduction.			x
		15906545	15909573	VIT_215s0048g01700	VIT_15s0048g01700	CYP86A1			Metabolism.Cellular metabolism.Oxidation reduction.			x
		16070237	16070890	VIT_215s0048g01950	VIT_15s0048g01950	CYP87A3			Metabolism.Cellular metabolism.Oxidation reduction.			x
		16079745	16080500	VIT_215s0048g01955		cytochrome p450			Metabolism.Cellular metabolism.Oxidation reduction.			x
		16085960	16088517	VIT_215s0048g01960	VIT_15s0048g01960	CYP87A3			Metabolism.Cellular metabolism.Oxidation reduction.			x
		16088931	16091721	VIT_215s0048g01970	VIT_15s0048g01970	CYP708A1			Metabolism.Cellular metabolism.Oxidation reduction.			x
		17005314	17007669	VIT_215s0048g02900	VIT_15s0048g02900	CYP78A3p			Metabolism.Cellular metabolism.Oxidation reduction.			x
		17343704	17345642	VIT_215s0046g00330	VIT_15s0046g00330	CYP703A2			Metabolism.Cellular metabolism.Oxidation reduction.			x
		17223854	17226144	VIT_215s0046g00190	VIT_15s0046g00190	Laccase	E1_10_3_2		Metabolism.single reactions..			x
		17437391	17441815	VIT_215s0046g00480	VIT_15s0046g00480	Wax synthase	E2_3_1_75		Metabolism.single reactions..			x
		17444692	17448250	VIT_215s0046g00490	VIT_15s0046g00490	Wax synthase	E2_3_1_75		Metabolism.single reactions..			x
		17448998	17463818	VIT_215s0046g00500	VIT_15s0046g00500	Wax synthase	E2_3_1_75		Metabolism.single reactions..			x
		17464183	17467707	VIT_215s0046g00510	VIT_15s0046g00510	Wax synthase	E2_3_1_75		Metabolism.single reactions..			x
		17483597	17487549	VIT_215s0046g00520	VIT_15s0046g00520	Wax synthase	E2_3_1_75		Metabolism.single reactions..			x
		17502732	17503079	VIT_215s0046g00535		low quality protein: o-acyltransferase wsd1-like			Metabolism.single reactions..			x
		17515331	17515982	VIT_215s0046g00550	VIT_15s0046g00550	Wax synthase	E2_3_1_75		Metabolism.single reactions..			x
		17534478	17535281	VIT_215s0046g00570	VIT_15s0046g00570	Wax synthase	E2_3_1_75		Metabolism.single reactions..			x
		17552431	17556353	VIT_215s0046g00590	VIT_15s0046g00590	Wax synthase	E2_3_1_75		Metabolism.single reactions..			x
		17577928	17579060	VIT_215s0046g00630	VIT_15s0046g00630	Wax synthase	E2_3_1_75		Metabolism.single reactions..			x
		17582079	17582499	VIT_215s0046g00640	VIT_15s0046g00640	Wax synthase	E2_3_1_75		Metabolism.single reactions..			x
		17583739	17587199	VIT_215s0046g00650	VIT_15s0046g00650	Wax synthase	E2_3_1_75		Metabolism.single reactions..			x
		17596119	17600088	VIT_215s0046g00660	VIT_15s0046g00660	Wax synthase	E2_3_1_75		Metabolism.single reactions..			x
		17609577	17610219	VIT_215s0046g00680	VIT_15s0046g00680	Wax synthase	E2_3_1_75		Metabolism.single reactions..			x
		17628420	17631817	VIT_215s0046g00700	VIT_15s0046g00700	Wax synthase	E2_3_1_75		Metabolism.single reactions..			x
		17635542	17639230	VIT_215s0046g00710	VIT_15s0046g00710	Wax synthase	E2_3_1_75		Metabolism.single reactions..			x
		16551355	16566207	VIT_215s0048g02380	VIT_15s0048g02380	DCL1 (DICER 1)	DCL1		Regulation overview.Regulation of gene expression.Gene silencing.				x
		15268234	15269562	VIT_215s0048g01150	VIT_15s0048g01150	TCP family transcription factor TCP9	TCP9_1		Regulation overview.Regulation of gene expression.Regulation of transcription.				x
		15406647	15424420	VIT_215s0048g01270	VIT_15s0048g01270	MADS-box agamous-like 6	AGL6_1		Regulation overview.Regulation of gene expression.Regulation of transcription.				x
		15940395	15945658	VIT_215s0048g01740	VIT_15s0048g01740	Growth-regulating factor 9	GRF9		Regulation overview.Regulation of gene expression.Regulation of transcription.				x
		15986155	15991708	VIT_215s0048g01840	VIT_15s0048g01840	Zinc finger (C3HC4-type ring finger)	ZFC3HC4_127		Regulation overview.Regulation of gene expression.Regulation of transcription.				x
		16132270	16139034	VIT_215s0048g02000	VIT_15s0048g02000	Homeodomain GLABROUS1	HDG1_1		Regulation overview.Regulation of gene expression.Regulation of transcription.				x
		16165339	16170526	VIT_215s0048g02030	VIT_15s0048g02030	Zinc finger (C3HC4-type ring finger)	ZFC3HC4_109		Regulation overview.Regulation of gene expression.Regulation of transcription.				x
		16221913	16224544	VIT_215s0048g02120	VIT_15s0048g02120	Myb domain protein 3R2	MYB3R2		Regulation overview.Regulation of gene expression.Regulation of transcription.				x
		16451680	16456405	VIT_215s0048g02270	VIT_15s0048g02270	No apical meristem cup-shaped cotyledon2	CUC2_1		Regulation overview.Regulation of gene expression.Regulation of transcription.				x
		16456932	16461599	VIT_215s0048g02280	VIT_15s0048g02280	NAC transcription factor-like 9	NTL9_3		Regulation overview.Regulation of gene expression.Regulation of transcription.				x
		16461804	16464795	VIT_215s0048g02290	VIT_15s0048g02290	No apical meristem cup-shaped cotyledon2	CUC2_5		Regulation overview.Regulation of gene expression.Regulation of transcription.				x
		16465782	16469436	VIT_215s0048g02300	VIT_15s0048g02300	NAC transcription factor-like 9	NTL9_2		Regulation overview.Regulation of gene expression.Regulation of transcription.				x
		16470144	16474448	VIT_215s0048g02310	VIT_15s0048g02310	NAC transcription factor-like 9 NTL9	NTL9_1		Regulation overview.Regulation of gene expression.Regulation of transcription.				x
		16477881	16481637	VIT_215s0048g02320	VIT_15s0048g02320	No apical meristem cup-shaped cotyledon2	CUC2_6		Regulation overview.Regulation of gene expression.Regulation of transcription.				x
		16483702	16485253	VIT_215s0048g02324		nac domain protein			Regulation overview.Regulation of gene expression.Regulation of transcription.				x
		16489962	16490323	VIT_215s0048g02328		nac domain ipr003441			Regulation overview.Regulation of gene expression.Regulation of transcription.				x
		16491070	16491984	VIT_215s0048g02332		uncharacterized protein loc100262652			Regulation overview.Regulation of gene expression.Regulation of transcription.				x
		16492191	16493199	VIT_215s0048g02336		protein nac 014			Regulation overview.Regulation of gene expression.Regulation of transcription.				x
		16539821	16542081	VIT_215s0048g02370	VIT_15s0048g02370	NGA1 (NGATHA1)	NGATHA1_2		Regulation overview.Regulation of gene expression.Regulation of transcription.				x
		16673575	16677001	VIT_215s0048g02510	VIT_15s0048g02510	Basic helix-loop-helix (bHLH) family	BHLHDOM_35		Regulation overview.Regulation of gene expression.Regulation of transcription.				x
		16790958	16792718	VIT_215s0048g02660	VIT_15s0048g02660	NAC Secondary wall thickening promoting factor1	NST1_1		Regulation overview.Regulation of gene expression.Regulation of transcription.				x
		16892279	16897817	VIT_215s0048g02760	VIT_15s0048g02760	Zinc finger (DHHC type)	ZFDHHC_18		Regulation overview.Regulation of gene expression.Regulation of transcription.				x
		16901792	16906978	VIT_215s0048g02770	VIT_15s0048g02770	GIF3 (GRF1- interacting factor 3)	GIF3		Regulation overview.Regulation of gene expression.Regulation of transcription.				x
		16926983	16928527	VIT_215s0048g02820	VIT_15s0048g02820	Basic helix-loop-helix (bHLH) family	BHLHDOM_3		Regulation overview.Regulation of gene expression.Regulation of transcription.				x
		16989400	16991859	VIT_215s0048g02870	VIT_15s0048g02870	Homeobox-leucine zipper protein HB-7	VVHB7_2		Regulation overview.Regulation of gene expression.Regulation of transcription.				x
		17188022	17190589	VIT_215s0046g00150	VIT_15s0046g00150	DOF affecting germination 1	DAG1_1		Regulation overview.Regulation of gene expression.Regulation of transcription.				x
		17211622	17213715	VIT_215s0046g00170	VIT_15s0046g00170	MYBPA1 protein [Vitis vinifera]	MYBPA1		Regulation overview.Regulation of gene expression.Regulation of transcription.				x
		17253416	17254655	VIT_215s0046g00230	VIT_15s0046g00230	Lateral organ boundaries protein 1	LBD1_1		Regulation overview.Regulation of gene expression.Regulation of transcription.				x
		17259985	17261546	VIT_215s0046g00240	VIT_15s0046g00240	Lateral organ boundaries protein 1	LBD1_2		Regulation overview.Regulation of gene expression.Regulation of transcription.				x
		17348394	17356039	VIT_215s0046g00340	VIT_15s0046g00340	Transcription factor jumonji (jmjC) domain-containing protein	JMJD1B_4		Regulation overview.Regulation of gene expression.Regulation of transcription.				x
		16328570	16360164	VIT_215s0048g02150	VIT_15s0048g02150	Methionine aminopeptidase 2B	E3_4_11_18		Metabolism.Primary metabolism.Protein metabolism and modification.	x
rutin	17	2230435	2232793	VIT_217s0000g02460	VIT_17s0000g02460	Wuschel related homeobox 1	WOX1_2		Regulation overview.Regulation of gene expression.Regulation of transcription.				x
		2457646	2459723	VIT_217s0000g02650	VIT_17s0000g02650	Myb domain protein 7	VvMYBC2-L4		Regulation overview.Regulation of gene expression.Regulation of transcription.				x	x
		2462709	2464257	VIT_217s0000g02660	VIT_17s0000g02660	MYBC2-L2	VvMYBC2-L2		Regulation overview.Regulation of gene expression.Regulation of transcription.		Cavallini et al., 2015		x	x
		2514165	2519530	VIT_217s0000g02710	VIT_17s0000g02710	Myb domain protein 4R1	MYB4R1_2		Regulation overview.Regulation of gene expression.Regulation of transcription.				x	x
		2530493	2535134	VIT_217s0000g02730	VIT_17s0000g02730	Myb domain protein 4R1	MYB4R1_1		Regulation overview.Regulation of gene expression.Regulation of transcription.				x	x
		3093967	3100865	VIT_217s0000g03210	VIT_17s0000g03210	Zinc finger (C3HC4-type ring finger)	ZFC3HC4_17		Regulation overview.Regulation of gene expression.Regulation of transcription.				x
		3316199	3333917	VIT_217s0000g03440	VIT_17s0000g03440	EMB2454 (embryo defective 2454)	EMB2454_1		Regulation overview.Regulation of gene expression.Regulation of transcription.				x
		2743827	2747560	VIT_217s0000g02970	VIT_17s0000g02970	MATE efflux family protein	MATE		Transport overview.Electrochemical Potential-driven Transporters.Porters.				x
		2767975	2770598	VIT_217s0000g02990	VIT_17s0000g02990	MATE efflux family protein	MATE		Transport overview.Electrochemical Potential-driven Transporters.Porters.				x
		2780296	2782669	VIT_217s0000g03000	VIT_17s0000g03000	MATE efflux family protein	MATE		Transport overview.Electrochemical Potential-driven Transporters.Porters.				x
		3021849	3034851	VIT_217s0000g03130	VIT_17s0000g03130	Unknown protein			Unknown...	x
cat	5	20941681	20944804	VIT_205s0124g00345		ankyrin repeat-containing protein at3g12360-like			Transport overview.Accessory factors involved in transport.Auxiliary transport proteins.			x
		21065677	21068545	VIT_205s0124g00460	VIT_05s0124g00460	Ankyrin repeat protein family	K10380		Transport overview.Accessory factors involved in transport.Auxiliary transport proteins.			x
		21192806	21193814	VIT_205s0124g00600	VIT_05s0124g00600	Ankyrin repeat protein family	K10380		Transport overview.Accessory factors involved in transport.Auxiliary transport proteins.			x
		21208364	21211336	VIT_205s0124g00610	VIT_05s0124g00610	Ankyrin repeat protein family	K10380		Transport overview.Accessory factors involved in transport.Auxiliary transport proteins.			x
		21243349	21245925	VIT_205s0124g00670	VIT_05s0124g00670	Ankyrin repeat protein	K10380		Transport overview.Accessory factors involved in transport.Auxiliary transport proteins.			x
		21261670	21262356	VIT_205s0124g00680	VIT_05s0124g00680	Ankyrin repeat protein family	K10380		Transport overview.Accessory factors involved in transport.Auxiliary transport proteins.			x
		21279703	21280197	VIT_205s0124g00690	VIT_05s0124g00690	Ankyrin repeat	K10380		Transport overview.Accessory factors involved in transport.Auxiliary transport proteins.			x
		21305229	21308572	VIT_205s0124g00697		ankyrin repeat-containing protein at3g12360-like			Transport overview.Accessory factors involved in transport.Auxiliary transport proteins.			x
		21334140	21335616	VIT_205s0124g00711		ankyrin repeat-containing protein at3g12360-like			Transport overview.Accessory factors involved in transport.Auxiliary transport proteins.			x
		21348612	21350969	VIT_205s0124g00720	VIT_05s0124g00720	Ankyrin repeat protein family	K10380		Transport overview.Accessory factors involved in transport.Auxiliary transport proteins.			x
		21401128	21403765	VIT_205s0165g00010	VIT_05s0165g00010	Ankyrin repeat	K10380		Transport overview.Accessory factors involved in transport.Auxiliary transport proteins.			x
		21438711	21441877	VIT_205s0165g00060	VIT_05s0165g00060	Ankyrin repeat family	K10380		Transport overview.Accessory factors involved in transport.Auxiliary transport proteins.			x
		21461323	21462379	VIT_205s0165g00066		ankyrin repeat-containing protein at3g12360-like			Transport overview.Accessory factors involved in transport.Auxiliary transport proteins.			x
		21478697	21480967	VIT_205s0165g00080		ankyrin repeat-containing protein at3g12360-like			Transport overview.Accessory factors involved in transport.Auxiliary transport proteins.			x
		20721827	20730183	VIT_205s0124g00240	VIT_05s0124g00240	Basic helix-loop-helix (bHLH) family	BHLHDOM_61		Regulation overview.Regulation of gene expression.Regulation of transcription.				x
		21125079	21128312	VIT_205s0124g00540	VIT_05s0124g00540	EMB1674	EMB1674_2		Regulation overview.Regulation of gene expression.Regulation of transcription.				x
		20174544	20177476	VIT_205s0062g01320	VIT_05s0062g01320	Chitinase	E3_2_1_14		Metabolism.Primary metabolism.Carbohydrate metabolism.				x
		20613136	20614458	VIT_205s0124g00210	VIT_05s0124g00210	Peptidase S26A, signal peptidase I			Metabolism.Primary metabolism.Protein metabolism and modification.	x
	15	16519694	16526040	VIT_215s0048g02350	VIT_15s0048g02350	Prohibitin 1	PHB1		Transport overview.Accessory factors involved in transport.Auxiliary transport proteins.			x
		16551355	16566207	VIT_215s0048g02380	VIT_15s0048g02380	DCL1 (DICER 1)	DCL1		Regulation overview.Regulation of gene expression.Gene silencing.				x
		15940395	15945658	VIT_215s0048g01740	VIT_15s0048g01740	Growth-regulating factor 9	GRF9		Regulation overview.Regulation of gene expression.Regulation of transcription.				x
		15986155	15991708	VIT_215s0048g02000	VIT_15s0048g02000	Homeodomain GLABROUS1	HDG1_1		Regulation overview.Regulation of gene expression.Regulation of transcription.				x
		16132270	16139034	VIT_215s0048g02120	VIT_15s0048g02120	Myb domain protein 3R2	MYB3R2		Regulation overview.Regulation of gene expression.Regulation of transcription.				x
		16165339	16170526	VIT_215s0048g02328		nac domain ipr003441			Regulation overview.Regulation of gene expression.Regulation of transcription.				x
		16221913	16224544	VIT_215s0048g02324		nac domain protein			Regulation overview.Regulation of gene expression.Regulation of transcription.				x
		16451680	16456405	VIT_215s0048g02280	VIT_15s0048g02280	NAC transcription factor-like 9	NTL9_3		Regulation overview.Regulation of gene expression.Regulation of transcription.				x
		16456932	16461599	VIT_215s0048g02300	VIT_15s0048g02300	NAC transcription factor-like 9	NTL9_2		Regulation overview.Regulation of gene expression.Regulation of transcription.				x
		16461804	16464795	VIT_215s0048g02310	VIT_15s0048g02310	NAC transcription factor-like 9 NTL9	NTL9_1		Regulation overview.Regulation of gene expression.Regulation of transcription.				x
		16465782	16469436	VIT_215s0048g02370	VIT_15s0048g02370	NGA1 (NGATHA1)	NGATHA1_2		Regulation overview.Regulation of gene expression.Regulation of transcription.				x
		16470144	16474448	VIT_215s0048g02270	VIT_15s0048g02270	No apical meristem cup-shaped cotyledon2	CUC2_1		Regulation overview.Regulation of gene expression.Regulation of transcription.				x
		16477881	16481637	VIT_215s0048g02290	VIT_15s0048g02290	No apical meristem cup-shaped cotyledon2	CUC2_5		Regulation overview.Regulation of gene expression.Regulation of transcription.				x
		16483702	16485253	VIT_215s0048g02320	VIT_15s0048g02320	No apical meristem cup-shaped cotyledon2	CUC2_6		Regulation overview.Regulation of gene expression.Regulation of transcription.				x
		16489962	16490323	VIT_215s0048g02336		protein nac 014			Regulation overview.Regulation of gene expression.Regulation of transcription.				x
		16491070	16491984	VIT_215s0048g02332		uncharacterized protein loc100262652			Regulation overview.Regulation of gene expression.Regulation of transcription.				x
		16492191	16493199	VIT_215s0048g01840	VIT_15s0048g01840	Zinc finger (C3HC4-type ring finger)	ZFC3HC4_127		Regulation overview.Regulation of gene expression.Regulation of transcription.				x
		16539821	16542081	VIT_215s0048g02030	VIT_15s0048g02030	Zinc finger (C3HC4-type ring finger)	ZFC3HC4_109		Regulation overview.Regulation of gene expression.Regulation of transcription.				x
		15959607	15961221	VIT_215s0048g01770	VIT_15s0048g01770	Unknown				x
epicat	15	16551355	16566207	VIT_215s0048g02380	VIT_15s0048g02380	DCL1 (DICER 1)	DCL1		DCL1 (DICER 1)			x	x
		15940395	15945658	VIT_215s0048g01740	VIT_15s0048g01740	Growth-regulating factor 9	GRF9		Growth-regulating factor 9			x	x
		15986155	15991708	VIT_215s0048g01840	VIT_15s0048g01840	Zinc finger (C3HC4-type ring finger)	ZFC3HC4_127		Zinc finger (C3HC4-type ring finger)			x	x
		16132270	16139034	VIT_215s0048g02000	VIT_15s0048g02000	Homeodomain GLABROUS1	HDG1_1		Homeodomain GLABROUS1			x	x
		16165339	16170526	VIT_215s0048g02030	VIT_15s0048g02030	Zinc finger (C3HC4-type ring finger)	ZFC3HC4_109		Zinc finger (C3HC4-type ring finger)			x	x
		16221913	16224544	VIT_215s0048g02120	VIT_15s0048g02120	Myb domain protein 3R2	MYB3R2		Myb domain protein 3R2			x	x
		16451680	16456405	VIT_215s0048g02270	VIT_15s0048g02270	No apical meristem cup-shaped cotyledon2	CUC2_1		No apical meristem cup-shaped cotyledon2			x	x
		16456932	16461599	VIT_215s0048g02280	VIT_15s0048g02280	NAC transcription factor-like 9	NTL9_3		NAC transcription factor-like 9			x	x
		16461804	16464795	VIT_215s0048g02290	VIT_15s0048g02290	No apical meristem cup-shaped cotyledon2	CUC2_5		No apical meristem cup-shaped cotyledon2			x	x
		16465782	16469436	VIT_215s0048g02300	VIT_15s0048g02300	NAC transcription factor-like 9	NTL9_2		NAC transcription factor-like 9			x	x
		16470144	16474448	VIT_215s0048g02310	VIT_15s0048g02310	NAC transcription factor-like 9 NTL9	NTL9_1		NAC transcription factor-like 9 NTL9			x	x
		16477881	16481637	VIT_215s0048g02320	VIT_15s0048g02320	No apical meristem cup-shaped cotyledon2	CUC2_6		No apical meristem cup-shaped cotyledon2			x	x
		16483702	16485253	VIT_215s0048g02324		nac domain protein			nac domain protein			x	x
		16489962	16490323	VIT_215s0048g02328		nac domain ipr003441			nac domain ipr003441			x	x
		16491070	16491984	VIT_215s0048g02332		uncharacterized protein loc100262652			uncharacterized protein loc100262652			x	x
		16492191	16493199	VIT_215s0048g02336		protein nac 014			protein nac 014			x	x
		16539821	16542081	VIT_215s0048g02370	VIT_15s0048g02370	NGA1 (NGATHA1)	NGATHA1_2		NGA1 (NGATHA1)			x	x
		16673575	16677001	VIT_215s0048g02510	VIT_15s0048g02510	Basic helix-loop-helix (bHLH) family	BHLHDOM_35		Basic helix-loop-helix (bHLH) family			x	x
		16790958	16792718	VIT_215s0048g02660	VIT_15s0048g02660	NAC Secondary wall thickening promoting factor1	NST1_1		NAC Secondary wall thickening promoting factor1			x	x
		16892279	16897817	VIT_215s0048g02760	VIT_15s0048g02760	Zinc finger (DHHC type)	ZFDHHC_18		Zinc finger (DHHC type)			x	x
		16901792	16906978	VIT_215s0048g02770	VIT_15s0048g02770	GIF3 (GRF1- interacting factor 3)	GIF3		GIF3 (GRF1- interacting factor 3)			x	x
		16926983	16928527	VIT_215s0048g02820	VIT_15s0048g02820	Basic helix-loop-helix (bHLH) family	BHLHDOM_3		Basic helix-loop-helix (bHLH) family			x	x
		16989400	16991859	VIT_215s0048g02870	VIT_15s0048g02870	Homeobox-leucine zipper protein HB-7	VVHB7_2		Homeobox-leucine zipper protein HB-7			x	x
		17188022	17190589	VIT_215s0046g00150	VIT_15s0046g00150	DOF affecting germination 1	DAG1_1		DOF affecting germination 1			x	x
		17211622	17213715	VIT_215s0046g00170	VIT_15s0046g00170	MYBPA1 protein [Vitis vinifera]	MYBPA1		MYBPA1 protein [Vitis vinifera]		Bogs et al., 2007	x	x
		17253416	17254655	VIT_215s0046g00230	VIT_15s0046g00230	Lateral organ boundaries protein 1	LBD1_1		Lateral organ boundaries protein 1			x	x
		17259985	17261546	VIT_215s0046g00240	VIT_15s0046g00240	Lateral organ boundaries protein 1	LBD1_2		Lateral organ boundaries protein 1			x	x
		17348394	17356039	VIT_215s0046g00340	VIT_15s0046g00340	Transcription factor jumonji (jmjC) domain-containing protein	JMJD1B_4		Transcription factor jumonji (jmjC) domain-containing protein			x	x
				VIT_215s0048g02460	VIT_15s0048g02460	Quercetin 3-O-methyltransferase 1	E2_1_1_76		Quercetin 3-O-methyltransferase 1				x
				VIT_215s0046g00320	VIT_15s0046g00320	Myc2 bHLH protein	MYC2_2		Myc2 bHLH protein				x
		16293680	16325099	VIT_215s0048g02140	VIT_15s0048g02140	DET1 (de-etiolated 1)	K10571		DET1 (de-etiolated 1)	x
epicatgal	17	8599804	8603212	VIT_217s0000g07630	VIT_17s0000g07630	DEL1 (DP-E2F-like 1)	DEL1_1		DEL1 (DP-E2F-like 1)			x
		8674548	8683335	VIT_217s0000g07700	VIT_17s0000g07700	Glucose inhibited division protein B	K03501		Glucose inhibited division protein B			x
		9403896	9404797	VIT_217s0000g08310	VIT_17s0000g08310	Ataxia-telangiectasia mutated protein (Atm)	K04728		Ataxia-telangiectasia mutated protein (Atm)			x
		9406972	9411665	VIT_217s0000g08320	VIT_17s0000g08320	Ataxia-telangiectasia mutated protein (Atm)	K04728		Ataxia-telangiectasia mutated protein (Atm)			x
		9433636	9451468	VIT_217s0000g08330	VIT_17s0000g08330	Ataxia-telangiectasia mutated protein (Atm)	K04728		Ataxia-telangiectasia mutated protein (Atm)			x
		9468816	9484795	VIT_217s0000g08350	VIT_17s0000g08350	Ataxia-telangiectasia mutated protein (Atm)	K04728		Ataxia-telangiectasia mutated protein (Atm)			x
		9499483	9557517	VIT_217s0000g08360	VIT_17s0000g08360	Ataxia-telangiectasia mutated protein (Atm)	K04728		Ataxia-telangiectasia mutated protein (Atm)			x
		8239664	8241675	VIT_217s0000g07370	VIT_17s0000g07370	EDS1 (Enhanced disease susceptibility 1)	EDS1a		EDS1 (Enhanced disease susceptibility 1)		Gao et al., 2010; Casagrande et al., 2011	x	x	x
		8264857	8267481	VIT_217s0000g07375		enhanced disease susceptibility 1			enhanced disease susceptibility 1			x	x	x
		8312937	8334615	VIT_217s0000g07400	VIT_17s0000g07400	Disease resistance protein (EDS1)	EDS1c		Disease resistance protein (EDS1)		Gao et al., 2010; Casagrande et al., 2011	x	x	x
		8367063	8369688	VIT_217s0000g07420	VIT_17s0000g07420	EDS1 (Enhanced disease susceptibility 1)	EDS1e		EDS1 (Enhanced disease susceptibility 1)		Gao et al., 2010; Casagrande et al., 2011	x	x	x
		8553232	8556591	VIT_217s0000g07560	VIT_17s0000g07560	EDS1 (Enhanced disease susceptibility 1)	EDS1f**		EDS1 (Enhanced disease susceptibility 1)		Gao et al., 2010; Casagrande et al., 2011	x	x	x
		7463233	7469036	VIT_217s0000g06810	VIT_17s0000g06810	Myb family transcription factor / ELM2 domain-containing	MYBELM2_2		Myb family transcription factor / ELM2 domain-containing				x
		7475229	7477459	VIT_217s0000g06820	VIT_17s0000g06820	Zinc finger (C2H2 type) family	C2H2FAM_1		Zinc finger (C2H2 type) family				x
		7501784	7507726	VIT_217s0000g06830	VIT_17s0000g06830	Zinc finger (C2H2 type) family	C2H2FAM_5		Zinc finger (C2H2 type) family				x
		8036250	8037753	VIT_217s0000g07210	VIT_17s0000g07210	flavonoid 3'-hydroxylase [Vitis vinifera]	E1_14_13_21		flavonoid 3'-hydroxylase [Vitis vinifera]	x
	18	24854521	24856451	VIT_218s0041g00410	VIT_18s0041g00410	NBS-LRR resistance protein RAS5-1	EDS1		NBS-LRR resistance protein RAS5-1	x
	2	2347183	2348922	VIT_202s0025g02710	VIT_02s0025g02710	NAC Secondary wall thickening promoting factor1	NST1_2		NAC Secondary wall thickening promoting factor1	x
		3754936	3755636	VIT_202s0025g04230	VIT_02s0025g04230	Thaumatin [Vitis vinifera]			Thaumatin [Vitis vinifera]			x
		3796859	3797681	VIT_202s0025g04270	VIT_02s0025g04270	Thaumatin	TLP5		Thaumatin			x
		3804712	3808936	VIT_202s0025g04290	VIT_02s0025g04290	Thaumatin	TLP4		Thaumatin			x
		3808937	3809791	VIT_202s0025g04300	VIT_02s0025g04300	Thaumatin			Thaumatin			x
		3809792	3812825	VIT_202s0025g04310	VIT_02s0025g04310	Thaumatin	OSM1		Thaumatin			x
		3816872	3817375	VIT_202s0025g04320	VIT_02s0025g04320	Thaumatin			Thaumatin			x
		3821899	3822797	VIT_202s0025g04330	VIT_02s0025g04330	Thaumatin VVTL1 [Vitis vinifera]			Thaumatin VVTL1 [Vitis vinifera]			x
		2943199	2946772	VIT_202s0025g03450	VIT_02s0025g03450	Enhancer of GLABRA3	EGLABRA3		Enhancer of GLABRA3			x
		3736762	3741120	VIT_202s0025g04220	VIT_02s0025g04220	Myb domain protein MYB3R-4	MYB3R4_2		Myb domain protein MYB3R-4			x
		2496168	2498059	VIT_202s0025g02920	VIT_02s0025g02920	Quercetin 3-O-methyltransferase 1	E2_1_1_76		Quercetin 3-O-methyltransferase 1				x
		2386611	2398647	VIT_202s0025g02750	VIT_02s0025g02750	PHD finger transcription factor	PHDFG_32		PHD finger transcription factor				x
		2474813	2477481	VIT_202s0025g02885		ring zinc finger domain superfamily protein			ring zinc finger domain superfamily protein				x
		2525217	2527296	VIT_202s0025g02960	VIT_02s0025g02960	Naringenin,2-oxoglutarate 3-dioxygenase			Naringenin,2-oxoglutarate 3-dioxygenase		?		x
		2530699	2532694	VIT_202s0025g02970	VIT_02s0025g02970	flavanone 3-beta-hydroxylase			flavanone 3-beta-hydroxylase		?		x
		2549060	2551345	VIT_202s0025g03000	VIT_02s0025g03000	NGA1 (NGATHA1)	NGATHA1_1		NGA1 (NGATHA1)				x
		2570872	2576203	VIT_202s0025g03020	VIT_02s0025g03020	NAC domain-containing protein 14	NAC014		NAC domain-containing protein 14				x
		2576753	2580109	VIT_202s0025g03030	VIT_02s0025g03030	Zinc finger (C3HC4-type ring finger)	ZFC3HC4_23		Zinc finger (C3HC4-type ring finger)				x
		2582738	2584192	VIT_202s0025g03040	VIT_02s0025g03040	Zinc finger (C3HC4-type ring finger)	ZFC3HC4_133		Zinc finger (C3HC4-type ring finger)				x
		2622704	2623554	VIT_202s0025g03070	VIT_02s0025g03070	Zinc finger (C3HC4-type ring finger)	ZFC3HC4_116		Zinc finger (C3HC4-type ring finger)				x
		2746135	2751802	VIT_202s0025g03220	VIT_02s0025g03220	Trihelix DNA-binding protein (GT2)	GT2_1		Trihelix DNA-binding protein (GT2)				x
		3002611	3014315	VIT_202s0025g03510	VIT_02s0025g03510	Bromo-adjacenty (BAH) domain-containing protein			Bromo-adjacenty (BAH) domain-containing protein				x
		3074289	3119467	VIT_202s0025g03560	VIT_02s0025g03560	Transcription factor jumonji (jmjC) DIDO1	DIDO1		Transcription factor jumonji (jmjC) DIDO1				x
		3263696	3264243	VIT_202s0025g03770	VIT_02s0025g03770	Nuclear transcription factor Y subunit C-3	NFYC3		Nuclear transcription factor Y subunit C-3				x
		3496347	3497813	VIT_202s0025g03980	VIT_02s0025g03980	LIM domain containing protein	LIMDOM_5		LIM domain containing protein				x
		3511169	3513622	VIT_202s0025g04000	VIT_02s0025g04000	Scarecrow transcription factor 29 (SCL29)	SCL28		Scarecrow transcription factor 29 (SCL29)				x
		3615011	3630130	VIT_202s0025g04100	VIT_02s0025g04100	CCR4-NOT transcription complex subunit 2	K12605		CCR4-NOT transcription complex subunit 2				x
		3670547	3678788	VIT_202s0025g04150	VIT_02s0025g04150	Zinc finger (C3HC4-type ring finger)	ZFC3HC4_153		Zinc finger (C3HC4-type ring finger)				x
epigalcatgal	3	4250883	4252045	VIT_203s0063g00700	VIT_03s0063g00700	CXE carboxylesterase	E3_1_1_1		CXE carboxylesterase			x
		4253498	4259149	VIT_203s0063g00710	VIT_03s0063g00710	Carboxyesterase 12; CXE12	E3_1_1_1		Carboxyesterase 12; CXE12			x
		4259150	4260121	VIT_203s0063g00720	VIT_03s0063g00720	CXE carboxylesterase CXE10	E3_1_1_1		CXE carboxylesterase CXE10			x
		4261715	4263273	VIT_203s0063g00730	VIT_03s0063g00730	CXE carboxylesterase CXE10	E3_1_1_1		CXE carboxylesterase CXE10			x
		4264865	4266016	VIT_203s0063g00740	VIT_03s0063g00740	Carboxylesterase CXE	E3_1_1_1		Carboxylesterase CXE			x
		4267035	4268241	VIT_203s0063g00750	VIT_03s0063g00750	Carboxylesterase CXE	E3_1_1_1		Carboxylesterase CXE			x
		4272609	4276505	VIT_203s0063g00770	VIT_03s0063g00770	Carboxyesterase 12; CXE12	E3_1_1_1		Carboxyesterase 12; CXE12			x
		4277190	4278296	VIT_203s0063g00780	VIT_03s0063g00780	CXE carboxylesterase	E3_1_1_1		CXE carboxylesterase			x
		4278627	4279584	VIT_203s0063g00790	VIT_03s0063g00790	Carboxyesterase 13; CXE13	E3_1_1_1		Carboxyesterase 13; CXE13			x
		4279976	4281108	VIT_203s0063g00800	VIT_03s0063g00800	Carboxyesterase 12; CXE12	E3_1_1_1		Carboxyesterase 12; CXE12			x
		4282708	4283785	VIT_203s0063g00810	VIT_03s0063g00810	Carboxyesterase 12; CXE12	E3_1_1_1		Carboxyesterase 12; CXE12			x
		4283990	4285159	VIT_203s0063g00820	VIT_03s0063g00820	Carboxyesterase 12; CXE12	E3_1_1_1		Carboxyesterase 12; CXE12			x
		4286838	4287959	VIT_203s0063g00830	VIT_03s0063g00830	Carboxyesterase 5 CXE5	E3_1_1_1		Carboxyesterase 5 CXE5			x
		3929829	3934014	VIT_203s0063g00370	VIT_03s0063g00370	Nitrite reductase	E1_7_7_1		Nitrite reductase			x
		4642814	4644285	VIT_203s0063g01150	VIT_03s0063g01150	Nodulin 1A, Senescence-associated			Nodulin 1A, Senescence-associated			x
		4651703	4652971	VIT_203s0063g01160	VIT_03s0063g01160	Nodulin 1A, Senescence-associated			Nodulin 1A, Senescence-associated			x
		4691619	4693163	VIT_203s0063g01210	VIT_03s0063g01210	Nodulin 1A, senescence-associated			Nodulin 1A, senescence-associated			x
		4701583	4707486	VIT_203s0063g01220	VIT_03s0063g01220	Nodulin 1A, senescence-associated			Nodulin 1A, senescence-associated			x
		4712177	4725255	VIT_203s0063g01250	VIT_03s0063g01250	Nodulin 1A, Senescence-associated			Nodulin 1A, Senescence-associated			x
		4775199	4779682	VIT_203s0063g01320	VIT_03s0063g01320	Nodulin 1A, senescence-associated			Nodulin 1A, senescence-associated			x
		4782254	4783669	VIT_203s0063g01330	VIT_03s0063g01330	Nodulin 1A, senescence-associated			Nodulin 1A, senescence-associated			x
		4768405	4771917	VIT_203s0063g01310	VIT_03s0063g01310	Oxidoreductase, 2OG-Fe(II) oxygenase family			Oxidoreductase, 2OG-Fe(II) oxygenase family			x
		4928346	4930604	VIT_203s0063g01480	VIT_03s0063g01480	CYP82C4			CYP82C4			x
		4933087	4933515	VIT_203s0063g01485		low quality protein: cytochrome p450 82c2-like			low quality protein: cytochrome p450 82c2-like			x
		4941201	4941937	VIT_203s0063g01490	VIT_03s0063g01490	CYP82C1p			CYP82C1p			x
		4941938	4947897	VIT_203s0063g01500	VIT_03s0063g01500	CYP82C3			CYP82C3			x
		4953881	4955655	VIT_203s0063g01520	VIT_03s0063g01520	CyP82A3			CyP82A3			x
		4958019	4959737	VIT_203s0063g01530	VIT_03s0063g01530	CYP82C4			CYP82C4			x
		4959953	4962755	VIT_203s0063g01540	VIT_03s0063g01540	CYP82C4			CYP82C4			x
		4968079	4969103	VIT_203s0063g01550	VIT_03s0063g01550	CYP82C1p			CYP82C1p			x
		4973807	4976240	VIT_203s0063g01560	VIT_03s0063g01560	CYP82C1p			CYP82C1p			x
		4986479	4987585	VIT_203s0063g01580	VIT_03s0063g01580	CYP82C2			CYP82C2			x
		5003738	5004868	VIT_203s0063g01630	VIT_03s0063g01630	CYP82C1p			CYP82C1p			x
		5007159	5008252	VIT_203s0063g01640	VIT_03s0063g01640	CYP82C1p			CYP82C1p			x
		5016697	5019295	VIT_203s0063g01650	VIT_03s0063g01650	CYP82C4			CYP82C4			x
		5020907	5021606	VIT_203s0063g01660	VIT_03s0063g01660	CYP82C1p			CYP82C1p			x
		5025487	5026503	VIT_203s0063g01680	VIT_03s0063g01680	CYP82C1p			CYP82C1p			x
		4477354	4479787	VIT_203s0063g01040	VIT_03s0063g01040	Peroxidase (VviPrxIII41a )	VviPrxIII41a		Peroxidase
		3766985	3782585	VIT_203s0063g00160	VIT_03s0063g00160	Zinc finger (C3HC4-type ring finger)	ZFC3HC4_122		Zinc finger (C3HC4-type ring finger)				x
		3785697	3788803	VIT_203s0063g00170	VIT_03s0063g00170	Basic helix-loop-helix (bHLH) family	BHLHDOM_46		Basic helix-loop-helix (bHLH) family				x
		4166976	4173690	VIT_203s0063g00620	VIT_03s0063g00620	Transcriptional factor B3	TFB3_3		Transcriptional factor B3				x
		4176729	4178437	VIT_203s0063g00630	VIT_03s0063g00630	Transcriptional factor B3	TFB3_8		Transcriptional factor B3				x
		4180207	4183625	VIT_203s0063g00640	VIT_03s0063g00640	Transcriptional factor B3	TFB3_13		Transcriptional factor B3				x
		4488691	4491813	VIT_203s0063g01060	VIT_03s0063g01060	Myb family	MYBGE_19		Myb family				x
		4502406	4509862	VIT_203s0063g01070	VIT_03s0063g01070	SWIB complex BAF60b domain-containing protein	SWIB_8		SWIB complex BAF60b domain-containing protein				x
		4802389	4802910	VIT_203s0063g01350	VIT_03s0063g01350	Dof zinc finger protein DOF5.8	DOF5_8		Dof zinc finger protein DOF5.8				x
		4874233	4875371	VIT_203s0063g01440	VIT_03s0063g01440	Transcriptional factor B3	TFB3_6		Transcriptional factor B3				x
		4314917	4317811	VIT_203s0063g00860	VIT_03s0063g00860	Serine carboxypeptidase			Serine carboxypeptidase	x
procyanb1	18	10857855	10863370	VIT_218s0001g12730	VIT_18s0001g12730	Carbonate dehydratase	E4_2_1_1		Carbonate dehydratase			x
		10890890	10903437	VIT_218s0001g12780	VIT_18s0001g12780	Ornithine carbamoyltransferase	E2_1_3_3		Ornithine carbamoyltransferase			x
		10998934	11003121	VIT_218s0001g12900	VIT_18s0001g12900	JA O-methyltransferase (JMT)	JMT		S-adenosyl-L-methionine:salicylic acid carboxyl methyltransferase		Casagrande et al., 2011	x		x
		11099361	11102625	VIT_218s0001g12990	VIT_18s0001g12990	Anthranilate N-benzoyltransferase protein 1	E2_3_1_144		Anthranilate N-benzoyltransferase protein 1			x
		11184119	11185662	VIT_218s0001g13110	VIT_18s0001g13110	Peroxidase (VviPrxIII34a )	VviPrxIII34a		Peroxidase			x		x
		11634183	11648104	VIT_218s0001g13640	VIT_18s0001g13640	Amine oxidase	E1_4_3_4		Amine oxidase			x
		11634183	11648104	VIT_218s0001g13640	VIT_18s0001g13650	Amine oxidase	E1_4_3_4		Amine oxidase			x
		12073128	12076336	VIT_218s0001g14030	VIT_18s0001g14030	Lysine decarboxylase	E4_1_1_18		Lysine decarboxylase			x
		12136431	12140899	VIT_218s0001g14080	VIT_18s0001g14080	Diphthine synthase (DPH5)	E2_1_1_98		Diphthine synthase (DPH5)			x
		9699647	9701942	VIT_218s0001g11400	VIT_18s0001g11400	CYP82C4			CYP82C4			x
		9706791	9708470	VIT_218s0001g11410	VIT_18s0001g11410	CyP82A3			CyP82A3			x
		9714079	9725445	VIT_218s0001g11420	VIT_18s0001g11420	CYP82C2			CYP82C2			x
		9738553	9742525	VIT_218s0001g11450	VIT_18s0001g11450	CYP82C1p			CYP82C1p			x
		9748670	9752634	VIT_218s0001g11460	VIT_18s0001g11460	CYP82C4			CYP82C4			x
		9754020	9758959	VIT_218s0001g11470	VIT_18s0001g11470	CyP82A3			CyP82A3			x
		9762292	9784846	VIT_218s0001g11480	VIT_18s0001g11480	CYP82C4			CYP82C4			x
		9788462	9791476	VIT_218s0001g11490	VIT_18s0001g11490	CYP82C1p			CYP82C1p			x
		9817239	9818372	VIT_218s0001g11540	VIT_18s0001g11540	CYPLXXXII			CYPLXXXII			x
		9827989	9838662	VIT_218s0001g11560	VIT_18s0001g11560	CyP82A3			CyP82A3			x
		9846688	9857922	VIT_218s0001g11570	VIT_18s0001g11570	CYP82C1p			CYP82C1p			x
		9865330	9867606	VIT_218s0001g11580	VIT_18s0001g11580	CYP82A3			CYP82A3			x
		11741937	11743502	VIT_218s0001g13730	VIT_18s0001g13730	BPC6/BBR/BPC6/BPC6	BPC6_3		BPC6/BBR/BPC6/BPC6				x
		11745491	11746246	VIT_218s0001g13740	VIT_18s0001g13740	BZIP transcription factor(Vvbzip48)	BZIPDOM_8		BZIP transcription factor				x
		11875836	11892660	VIT_218s0001g13880	VIT_18s0001g13880	Zinc finger (CCCH-type) family protein	CCCHFAM_3		Zinc finger (CCCH-type) family protein				x
		12031979	12069354	VIT_218s0001g14020	VIT_18s0001g14020	5'-3' exoribonuclease 2	K12619		5'-3' exoribonuclease 2	x
i) the "x" indicates the criteria based on which each gene was selected; ii) genes associated to different parameters are repeated in the Table; iii) LG=linkage group; start, end= physical position in bp; Gene ID= code of 12Xv2 or 12Xv1 gene predictions as retrived by CRIBI database (http://genomes.cribi.unipd.it/DATA/V2/ or/V1).

## Sheet: Table S6
Table S6. List of the identified 90 peroxidase genes.
Gene ID	First name	Second name	Third name
VIT_201s0010g01980.1	VviPrxIII01a
VIT_201s0010g01970.1	VviPrxIII01b
VIT_201s0010g02020.1	VviPrxIII01c
VIT_201s0010g02010.1	VviPrxIII01d
VIT_201s0010g01960.1	VviPrxIII01e-1
VIT_201s0010g01950.1	VviPrxIII01f
VIT_201s0010g01960.2	VviPrxIII01e-2
VIT_201s0010g01920.1	VviPrxIII01g
VIT_201s0010g02000.1	VviPrxIII01h
VIT_208s0058g00990.1	VviPrxIII02a
VIT_206s0004g07750.1	VviPrxIII02b
VIT_218s0001g06850.6	VviPrxIII02c-6
VIT_218s0001g06850.3	VviPrxIII02c-3
VIT_218s0001g06850.1	VviPrxIII02c-1
VIT_218s0001g06850.2	VviPrxIII02c-2
VIT_218s0001g06850.5	VviPrxIII02c-5
VIT_218s0001g06850.4	VviPrxIII02c-4
VIT_206s0004g07740.1	VviPrxIII02d
VIT_208s0058g00970.2	VviPrxIII02e-2
VIT_208s0058g00970.1	VviPrxIII02e-1
VIT_208s0058g00970.3	VviPrxIII02e-3
VIT_205s0020g02120.1	VviPrxIII03a	VviPrx24a
VIT_205s0020g02110.1	VviPrxIII04a
VIT_212s0059g02410.1	VviPrxIII05a	VviPrx1a
VIT_212s0059g02420.1	VviPrxIII05b	VviPrx1b
VIT_210s0116g00340.1	VviPrxIII06a	VviPrx27a	VviPrx56a
VIT_200s1677g00010.1	VviPrxIII07a
VIT_200s0510g00030.1	VviPrxIII07b
VIT_218s0001g01140.1	VviPrxIII07c
VIT_216s0022g02470.1	VviPrxIII08a	VviPrx66a
VIT_216s0100g00090.1	VviPrxIII08b	VviPrx66b
VIT_204s0008g07040.1	VviPrxIII09a
VIT_207s0129g00360.1	VviPrxIII10a
VIT_211s0052g00650.1	VviPrxIII11a-1
VIT_211s0052g00650.1	VviPrxIII11a-2
VIT_214s0068g01920.1	VviPrxIII12a
VIT_210s0003g00650.1	VviPrxIII13a	VviPrx19a
VIT_201s0026g00830.1	VviPrxIII14a	VviPrx6a
VIT_217s0000g07750.1	VviPrxIII15a
VIT_214s0066g01850.1	VviPrxIII16a	VviPrx31a	VviPrx63a
VIT_210s0042g00080.1	VviPrxIII17a
VIT_212s0055g01000.1	VviPrxIII18a
VIT_212s0055g01020.1	VviPrxIII18b
VIT_212s0055g01030.1	VviPrxIII18c
VIT_212s0055g01010.1	VviPrxIII18d
VIT_212s0055g00980.1	VviPrxIII18e
VIT_211s0016g05280.1	VviPrxIII19a	VviPrx25a
VIT_211s0016g05320.1	VviPrxIII19b	VviPrx25b
VIT_212s0055g00810.1	VviPrxIII20a
VIT_218s0001g15390.1	VviPrxIII21a
VIT_206s0080g00690.1	VviPrxIII22a	VviPrx60a
VIT_216s0098g00820.1	VviPrxIII23a-1
VIT_216s0098g00820.2	VviPrxIII23a-2
VIT_216s0098g00820.3	VviPrxIII23a-3
VIT_214s0060g00540.1	VviPrxIII23b
VIT_214s0060g00520.1	VviPrxIII23c
VIT_214s0060g00510.1	VviPrxIII23d
VIT_200s0225g00170.1	VviPrxIII23e
VIT_218s0072g00160.1	VviPrxIII24a	VviPrx12a
VIT_207s0130g00220.1	VviPrxIII25a	VviPrx47a
VIT_200s0226g00030.1	VviPrxIII26a-1
VIT_200s0226g00030.2	VviPrxIII26a-2
VIT_210s0116g01780.1	VviPrxIII27a	VviPrx42a
VIT_208s0040g02200.1	VviPrxIII28a	VviPrx21a
VIT_205s0077g00880.1	VviPrxIII29a
VIT_201s0010g00960.1	VviPrxIII30a
VIT_209s0002g04460.1	VviPrxIII30b
VIT_201s0010g00390.1	VviPrxIII31a	VviPrx7a
VIT_219s0085g01040.1	VviPrxIII31b	VviPrx7b
VIT_201s0010g01090.1	VviPrxIII32a	VviPrx11a
VIT_204s0023g02570.2	VviPrxIII33a-2	VviPrx36a-2
VIT_204s0023g02570.1	VviPrxIII33a-1	VviPrx36a-1
VIT_218s0001g13110.1	VviPrxIII34a	VviPrx9a
VIT_202s0012g00540.1	VviPrxIII35a	VviPrx20a	VviPrx20b
VIT_207s0191g00050.1	VviPrxIII36a	VviPrx17a
VIT_205s0077g00720.1	VviPrxIII37a	VviPrx40a
VIT_208s0007g06650.1	VviPrxIII38a	VviPrx53a	VviPrx54a
VIT_206s0004g01190.1	VviPrxIII39a	VviPrx58a
VIT_206s0004g01180.1	VviPrxIII40a
VIT_203s0063g01040.1	VviPrxIII41a	VviPrx10a
VIT_200s0567g00020.1	VviPrxIII41b	VviPrx10b
VIT_206s0004g01240.1	VviPrxIII42a-1	VviPrx59a-1
VIT_206s0004g01240.2	VviPrxIII42a-2	VviPrx59a-2
VIT_212s0028g01830.1	VviPrxIII43a
VIT_212s0028g01840.1	VviPrxIII43b
VIT_213s0067g02360.2	VviPrxIII44a-2
VIT_213s0067g02360.1	VviPrxIII44a-1
VIT_213s0067g02360.4	VviPrxIII44a-4
VIT_213s0067g02360.3	VviPrxIII44a-3
VIT_206s0004g07770.1	VviPrxIII45a
Gene ID= code of 12Xv2 gene predictions as retrived by CRIBI database (http://genomes.cribi.unipd.it/DATA/V2/);
